# Supplementary material for: Evolutionary fate and implications of retrocopies in the African coelacanth genome
Source: BMC Genomics. 2015 Nov 10;16:915. doi: 10.1186/s12864-015-2178-9 (PMC4641402; doi:10.1186/s12864-015-2178-9)
Supplement: Additional file 1: Table S1. — Informations of the retrocopies and their parent genes in the genome of Africa coelacanth. Table S2. Mapping informations about the mapping of retrocopies to Ensembl genes. Table S3. FPKMs of the retrocopies in each tissue. Table S4. Mean and median values of log(FPKM + 1), dS and dN/dS for the retrocopies expressed in different tissues. Table S5. Mean and median values of log(FPKM + 1), dS and dN/dS for the retrocopies uniquely expressed in different tissues. Table S6. The comparison of structure and expression informations between Coelacanth lineage-special retrocopy-overlapped genes and the rest of the retrocopy-overlapped genes. Table S7. Summary of over-represented GO terms for the retrocopy-overlapped genes that are lineage special to coelacanth. Table S8. List of the retrocopy-overlapped genes that specially lost in tetrapod. Table S9. Comparison of structure and expression informations between the retrocopy-overlapped genes that specially lost in tetrapod and those still exist. Table S10. Comparison of over-represented GO terms between the retrocopy-overlapped genes that specially lost in tetrapod and those that still exist in tetrapod. (XLS 485 kb) [file 12864_2015_2178_MOESM1_ESM.xls]

## Sheet: Table S1
Table S1. Informations of the retrocopies and their parent genes in the genome of Africa coelacanth
Parent	Locus for parent	Retrocopy	Locus for retrocopy	Frameshift?	Premature stop?	dS	dN/dS
ENSLACP00000012006	JH127425.1_1_514959_599106	ENSLACP00000002081_JH129694.1_117595_117825	JH129694.1_+_117592_117825	0	0	3.0126	0.0057
ENSLACP00000004011	JH127618.1_-1_88213_105267	ENSLACP00000004011_JH127084.1_296120_296751	JH127084.1_-_296170_296751	0	0	0.0101	2.972
ENSLACP00000017453	JH126770.1_-1_1244815_1250629	ENSLACP00000017454_JH126643.1_1818658_1819234	JH126643.1_+_1818743_1819237	1	1	0.1194	0.8052
ENSLACP00000021975	JH128546.1_1_324036_337448	ENSLACP00000001481_JH130922.1_15919_16269	JH130922.1_-_15922_16227	0	0	4.7935	0.0198
ENSLACP00000012866	JH127074.1_-1_591220_591961	ENSLACP00000006436_JH126734.1_1391030_1393142	JH126734.1_+_1392200_1392868	0	1	3.8096	0.0199
ENSLACP00000010407	JH127987.1_1_399761_404130	ENSLACP00000010407_JH127108.1_1136232_1136942	JH127108.1_-_1136159_1136942	1	1	0.1723	0.6427
ENSLACP00000021623	JH126568.1_1_6222549_6235359	ENSLACP00000021623_JH126826.1_623399_623670	JH126826.1_+_623399_623670	1	1	0.1711	0.7084
ENSLACP00000001591	JH126639.1_1_18399_34186	ENSLACP00000001591_JH128350.1_9393_9578	JH128350.1_-_10001_10186	0	1	0.0741	0.6855
ENSLACP00000021106	JH126568.1_1_3555118_3595668	ENSLACP00000009011_JH126590.1_530506_530682	JH126590.1_+_530512_530676	0	0	1.8704	0.0429
ENSLACP00000017661	JH127035.1_-1_1289111_1291880	ENSLACP00000017661_JH127289.1_507129_507869	JH127289.1_+_507129_507869	1	0	0.4066	0.3121
ENSLACP00000008882	JH127067.1_-1_302957_415083	ENSLACP00000004801_JH128439.1_135762_136781	JH128439.1_+_135762_136781	0	0	4.0777	0.001
ENSLACP00000002577	JH126676.1_-1_45679_46811	ENSLACP00000002577_JH127429.1_287231_288002	JH127429.1_+_287231_288002	1	1	0.1175	1.09
ENSLACP00000019029	JH126601.1_1_1702075_1750314	ENSLACP00000009166_JH128203.1_444735_444959	JH128203.1_+_444735_444956	0	0	1.97	0.0689
ENSLACP00000010142	JH126676.1_-1_381454_562349	ENSLACP00000010142_JH126599.1_385417_385620	JH126599.1_-_385383_385620	1	1	0.106	1.0982
ENSLACP00000000231	JH129612.1_-1_701_17481	ENSLACP00000014421_JH127556.1_607367_607849	JH127556.1_+_607280_607765	0	1	0.0964	1.0728
ENSLACP00000015788	JH126600.1_-1_927047_1090346	ENSLACP00000022996_JH126855.1_137881_138129	JH126855.1_-_137917_138108	0	0	1.8879	0.0014
ENSLACP00000013243	JH127374.1_-1_624759_626655	ENSLACP00000001663_JH127287.1_20284_20889	JH127287.1_-_20617_20883	0	0	3.1104	0.048
ENSLACP00000010532	JH127661.1_-1_408480_409880	ENSLACP00000010532_JH126701.1_693030_694325	JH126701.1_-_693027_694303	1	0	0.5575	0.1806
ENSLACP00000002049	JH128339.1_-1_31734_414190	ENSLACP00000002706_JH130309.1_76112_76324	JH130309.1_-_76112_76321	0	0	0.7394	0.0759
ENSLACP00000015930	JH127197.1_-1_949001_1018441	ENSLACP00000012254_JH127571.1_589487_589756	JH127571.1_+_589499_589729	0	0	1.0603	0.0033
ENSLACP00000015747	JH127201.1_1_922207_923714	ENSLACP00000015747_JH127711.1_8790_8947	JH127711.1_-_10004_10158	1	0	0.9864	0.1099
ENSLACP00000007228	JH128887.1_1_216860_296003	ENSLACP00000007228_JH126625.1_443908_444159	JH126625.1_-_443932_444159	0	0	2.9268	0.0026
ENSLACP00000002617	JH130997.1_1_46780_48694	ENSLACP00000005574_JH127911.1_275817_276897	JH127911.1_-_275908_276711	1	1	0.1016	0.818
ENSLACP00000000368	JH131520.1_1_1438_27140	ENSLACP00000000368_JH126848.1_71901_72119	JH126848.1_-_71901_72120	1	0	0.1668	0.7144
ENSLACP00000009234	JH128883.1_-1_323640_341867	ENSLACP00000009233_JH130027.1_134096_134581	JH130027.1_+_134171_134620	0	0	0.6647	0.0855
ENSLACP00000003480	JH129750.1_1_70714_71758	ENSLACP00000000552_JH129303.1_210009_210911	JH129303.1_+_210027_210911	0	0	0.3343	0.2628
ENSLACP00000016028	JH126759.1_-1_964453_1008671	ENSLACP00000013841_JH126635.1_2617328_2617579	JH126635.1_-_2617289_2617516	0	0	2.9841	0.0075
ENSLACP00000014406	JH126705.1_1_749909_764354	ENSLACP00000014406_JH126666.1_605028_605468	JH126666.1_+_605028_605511	1	0	0.055	0.3329
ENSLACP00000000280	JH132844.1_-1_905_15498	ENSLACP00000003583_JH129284.1_7259_7825	JH129284.1_-_10055_10573	0	0	0.0722	1.7726
ENSLACP00000018672	JH126643.1_1_1575748_1578095	ENSLACP00000018672_JH127030.1_81247_82245	JH127030.1_+_81268_82245	0	1	0.0858	0.9001
ENSLACP00000003759	JH129986.1_-1_80082_85761	ENSLACP00000004629_JH129214.1_119992_120458	JH129214.1_-_120013_120422	1	0	0.101	0.5617
ENSLACP00000022540	JH126602.1_1_1636345_1651629	ENSLACP00000018862_JH128287.1_93863_94351	JH128287.1_-_93863_94351	1	0	0.0666	0.423
ENSLACP00000012652	JH127023.1_1_573462_600152	ENSLACP00000012652_JH126991.1_944746_945090	JH126991.1_+_944770_945090	1	1	0.2081	0.6411
ENSLACP00000005875	JH128212.1_-1_157679_161233	ENSLACP00000005875_JH128684.1_281008_281391	JH128684.1_-_281008_281376	0	0	0.1509	0.5006
ENSLACP00000016863	JH126669.1_1_1115505_1189066	ENSLACP00000017553_JH126615.1_1265536_1265772	JH126615.1_-_1265524_1265769	0	0	1.2221	0.1243
ENSLACP00000019198	JH126588.1_1_1794271_1831911	ENSLACP00000019198_JH127348.1_157454_157857	JH127348.1_-_157454_157797	1	0	0.1976	0.4773
ENSLACP00000003379	JH129124.1_1_67665_68304	ENSLACP00000015315_JH127061.1_120586_120888	JH127061.1_+_120595_120885	0	1	0.1469	0.6098
ENSLACP00000022890	JH127634.1_-1_324411_355055	ENSLACP00000009250_JH127598.1_600008_600193	JH127598.1_+_600008_600190	0	0	0.0679	0.6121
ENSLACP00000015508	JH126761.1_1_891004_893455	ENSLACP00000015508_JH127087.1_100961_101227	JH127087.1_-_100961_101167	0	0	0.1774	0.3819
ENSLACP00000005943	JH127984.1_-1_160066_209793	ENSLACP00000005569_JH128312.1_184955_185191	JH128312.1_+_184955_185191	0	0	2.8938	0.0334
ENSLACP00000003382	JH130814.1_1_67799_70093	ENSLACP00000005076_JH127008.1_708920_709802	JH127008.1_+_708947_709802	1	1	0.0817	0.7375
ENSLACP00000021205	JH126565.1_-1_3837297_3839006	ENSLACP00000020882_JH126572.1_3106431_3108418	JH126572.1_+_3106684_3108412	1	0	0.1046	0.6584
ENSLACP00000016055	JH127163.1_1_970106_971087	ENSLACP00000007900_JH127608.1_249336_250528	JH127608.1_-_249573_250528	1	1	0.1011	0.7424
ENSLACP00000017087	JH126992.1_-1_1163029_1168681	ENSLACP00000017087_JH127546.1_517184_518914	JH127546.1_-_517184_518914	0	0	0.1338	0.3587
ENSLACP00000008214	JH127442.1_1_259505_276981	ENSLACP00000008214_JH126704.1_983530_984006	JH126704.1_+_983533_984367	1	1	0.2781	0.4855
ENSLACP00000000523	JH129256.1_1_2434_48850	ENSLACP00000008257_JH126579.1_2078847_2079173	JH126579.1_+_2078895_2079143	0	0	2.204	0.0463
ENSLACP00000014359	JH127036.1_-1_745241_746143	ENSLACP00000002375_JH127030.1_113206_113742	JH127030.1_-_113245_113742	0	0	0.1031	0.2088
ENSLACP00000015853	JH126940.1_1_937403_940607	ENSLACP00000015853_JH128667.1_70967_72140	JH128667.1_+_70967_72140	1	1	0.0466	1.1903
ENSLACP00000014855	JH127557.1_1_805409_813096	ENSLACP00000014855_JH128247.1_509922_510251	JH128247.1_+_509922_510251	0	0	0.9769	0.1056
ENSLACP00000008033	JH128946.1_1_256079_274534	ENSLACP00000009255_JH126596.1_325638_326093	JH126596.1_-_325635_326087	0	0	1.9256	0.0674
ENSLACP00000011124	JH127483.1_-1_448805_449867	ENSLACP00000008565_JH126986.1_1405920_1406108	JH126986.1_+_1405890_1406102	0	0	0.0713	0.5168
ENSLACP00000002583	JH127220.1_1_45899_48037	ENSLACP00000006890_JH127497.1_167433_169764	JH127497.1_-_167631_169755	1	1	0.1291	0.3977
ENSLACP00000010919	JH126685.1_1_435089_476264	ENSLACP00000015391_JH128764.1_40850_41041	JH128764.1_+_40850_41035	0	0	1.635	0.0021
ENSLACP00000001488	JH130754.1_1_16111_73575	ENSLACP00000001999_JH127745.1_344602_344781	JH127745.1_-_344593_344766	0	0	1.2871	0.0017
ENSLACP00000013814	JH127166.1_-1_682991_692300	ENSLACP00000013814_JH128059.1_283911_284087	JH128059.1_+_283911_284087	0	0	1.1023	0.1183
ENSLACP00000020844	JH126590.1_-1_3034435_3231044	ENSLACP00000020844_JH126580.1_3705141_3705587	JH126580.1_+_3705192_3705587	0	0	3.406	0.0022
ENSLACP00000008946	JH126751.1_1_306725_308397	ENSLACP00000012391_JH127232.1_1047545_1049236	JH127232.1_+_1047629_1049227	1	1	0.0582	1.2219
ENSLACP00000002556	JH128258.1_-1_45316_66270	ENSLACP00000015795_JH128475.1_95993_96157	JH128475.1_-_95999_96157	0	0	1.8155	0.0103
ENSLACP00000002176	JH131221.1_-1_35493_52199	ENSLACP00000002176_JH126732.1_823380_823642	JH126732.1_+_823380_823642	1	1	0.1644	0.4984
ENSLACP00000023312	JH127809.1_1_247171_296047	ENSLACP00000007861_JH126937.1_1215313_1215631	JH126937.1_-_1215313_1215631	1	0	0.2931	0.4044
ENSLACP00000007346	JH129344.1_1_222499_224613	ENSLACP00000006171_JH130572.1_55416_56932	JH130572.1_+_55416_56607	1	1	0.1091	0.8397
ENSLACP00000020306	JH126587.1_-1_2427645_2476198	ENSLACP00000004965_JH127361.1_592861_593046	JH127361.1_+_592861_593046	0	0	2.9722	0.0053
ENSLACP00000018393	JH126873.1_-1_1484622_1571397	ENSLACP00000020105_JH127082.1_898707_899588	JH127082.1_+_898731_899510	1	1	0.0485	0.8273
ENSLACP00000003523	JH130693.1_1_72146_102999	ENSLACP00000003523_JH127517.1_500858_501104	JH127517.1_-_500858_501101	1	1	0.0314	4.4351
ENSLACP00000022870	JH126587.1_1_1971637_1978718	ENSLACP00000019580_JH126590.1_369051_369436	JH126590.1_-_369051_369518	1	0	0.1725	0.6828
ENSLACP00000016467	JH126887.1_1_1041627_1043730	ENSLACP00000000521_JH130748.1_44797_45315	JH130748.1_+_44778_46407	1	1	0.1491	0.7077
ENSLACP00000014917	JH126606.1_-1_812458_882314	ENSLACP00000014917_JH127872.1_517459_517647	JH127872.1_-_517462_517647	0	0	0.0911	0.332
ENSLACP00000006482	JH128013.1_-1_182930_186090	ENSLACP00000002562_JH127861.1_645161_646447	JH127861.1_-_645239_646354	1	1	0.0886	0.808
ENSLACP00000005235	JH128083.1_1_132477_137725	ENSLACP00000006534_JH128933.1_185347_185796	JH128933.1_-_185027_185583	1	0	0.1794	0.3328
ENSLACP00000003588	JH127407.1_1_73986_84974	ENSLACP00000003588_JH127200.1_307408_307815	JH127200.1_-_307459_307800	1	1	0.1853	0.8202
ENSLACP00000011785	JH127580.1_-1_497870_502499	ENSLACP00000011785_JH127580.1_619988_620461	JH127580.1_-_620015_620353	0	0	0.1399	0.9596
ENSLACP00000010930	JH128144.1_1_435786_437591	ENSLACP00000010930_JH127377.1_630906_632664	JH127377.1_-_630897_632634	1	1	0.0416	1.0631
ENSLACP00000007258	JH129608.1_-1_218145_219485	ENSLACP00000012924_JH130169.1_2320_2968	JH130169.1_-_10022_10592	1	1	0.0738	0.6888
ENSLACP00000011908	JH127972.1_-1_507381_525727	ENSLACP00000021747_JH126564.1_7940877_7941290	JH126564.1_-_7940943_7941287	0	0	2.7144	0.0128
ENSLACP00000008974	JH128053.1_1_308908_309985	ENSLACP00000008974_JH129562.1_42438_43517	JH129562.1_+_42438_43517	1	1	0.1376	1.1013
ENSLACP00000017919	JH126760.1_-1_1356691_1370009	ENSLACP00000015059_JH126892.1_829933_830163	JH126892.1_-_829936_830157	0	0	1.6268	0.0031
ENSLACP00000003232	JH129449.1_1_62935_153606	ENSLACP00000000250_JH127294.1_49759_49920	JH127294.1_+_49759_49920	0	0	3.6263	0.0073
ENSLACP00000021677	JH126563.1_1_6755836_6782878	ENSLACP00000012176_JH127798.1_311659_311889	JH127798.1_-_311659_311865	0	0	1.8302	0.0653
ENSLACP00000010667	JH127590.1_1_417455_418325	ENSLACP00000012033_JH126869.1_1653494_1654318	JH126869.1_+_1653491_1654240	0	1	0.0629	1.4865
ENSLACP00000007835	JH126933.1_1_245687_247371	ENSLACP00000001466_JH127301.1_46821_47995	JH127301.1_+_46800_47985	1	1	0.0787	0.9814
ENSLACP00000020862	JH126587.1_-1_3067063_3123973	ENSLACP00000020861_JH128195.1_20472_20681	JH128195.1_-_20344_20570	1	0	0.2784	0.3753
ENSLACP00000004001	JH126909.1_1_87951_205716	ENSLACP00000004001_JH127007.1_611498_611750	JH127007.1_-_611531_611702	1	0	0.0459	2.0842
ENSLACP00000001583	JH127713.1_1_18277_129174	ENSLACP00000001582_JH127887.1_645789_646058	JH127887.1_+_645789_646058	0	0	0.0624	1.1112
ENSLACP00000009843	JH127969.1_-1_362605_392849	ENSLACP00000009843_JH126563.1_1491108_1491263	JH126563.1_+_1491108_1491263	0	0	1.6273	0.0182
ENSLACP00000020345	JH126593.1_1_2440835_2470726	ENSLACP00000019102_JH127560.1_518886_519158	JH127560.1_+_518886_519155	0	0	3.0743	0.0321
ENSLACP00000014181	JH126638.1_-1_724314_725589	ENSLACP00000002253_JH127726.1_51033_52352	JH127726.1_+_51030_52283	0	0	0.0291	1.2549
ENSLACP00000011248	JH128001.1_1_456919_458489	ENSLACP00000010003_JH127861.1_372024_374124	JH127861.1_-_372489_373944	1	0	0.0907	0.9069
ENSLACP00000014942	JH127454.1_1_815844_826043	ENSLACP00000014942_JH128138.1_476413_476871	JH128138.1_-_476398_476868	0	1	0.2638	0.5622
ENSLACP00000002430	JH130957.1_1_42167_44305	ENSLACP00000006524_JH126956.1_534373_535413	JH126956.1_-_534409_535374	0	1	0.0638	1.315
ENSLACP00000014713	JH127353.1_-1_787830_894293	ENSLACP00000005335_JH127276.1_211192_211449	JH127276.1_-_211249_211446	0	0	1.9144	0.0037
ENSLACP00000008825	JH127840.1_1_299564_308536	ENSLACP00000007044_JH126602.1_208729_209193	JH126602.1_-_208786_209193	0	0	0.0526	0.3492
ENSLACP00000001466	JH128527.1_1_15237_17262	ENSLACP00000001466_JH126933.1_245349_247374	JH126933.1_+_245349_247374	1	0	0.0441	1.4538
ENSLACP00000001077	JH131647.1_-1_7561_53082	ENSLACP00000001639_JH130057.1_137297_137710	JH130057.1_-_137420_137719	0	0	0.1539	0.8883
ENSLACP00000016276	JH126598.1_-1_1007127_1009663	ENSLACP00000008202_JH126903.1_288546_290301	JH126903.1_+_288546_290265	1	1	0.0925	1.0924
ENSLACP00000013217	JH127608.1_-1_621714_631314	ENSLACP00000008139_JH126590.1_1160084_1160263	JH126590.1_-_1160087_1160248	0	0	3.0082	0.088
ENSLACP00000008863	JH128459.1_1_301436_336681	ENSLACP00000020557_JH127138.1_323067_323403	JH127138.1_-_323088_323403	1	0	2.2895	0.0018
ENSLACP00000004240	JH126742.1_1_96060_120546	ENSLACP00000017724_JH126657.1_1379244_1379441	JH126657.1_+_1379244_1379438	0	0	1.5415	0.0323
ENSLACP00000021199	JH126582.1_1_3817854_3826987	ENSLACP00000021199_JH127961.1_234392_234652	JH127961.1_+_234398_234652	0	0	0.017	1.5871
ENSLACP00000014477	JH127441.1_-1_758612_806769	ENSLACP00000005633_JH128051.1_581190_581360	JH128051.1_+_581190_581360	0	0	2.7175	0.0021
ENSLACP00000018352	JH126585.1_-1_1473418_1482381	ENSLACP00000004883_JH128767.1_224846_225412	JH128767.1_-_225101_225445	1	0	0.3037	0.5946
ENSLACP00000018176	JH126703.1_-1_1427682_1429821	ENSLACP00000018176_JH127264.1_866854_867171	JH127264.1_+_866854_867171	0	0	0	99
ENSLACP00000012892	JH127749.1_1_593430_700330	ENSLACP00000001714_JH127965.1_79302_79625	JH127965.1_+_79302_79625	0	0	1.7702	0.0668
ENSLACP00000009047	JH128800.1_-1_312619_313413	ENSLACP00000020848_JH126649.1_481907_483351	JH126649.1_-_482686_483351	1	1	0.1004	0.6397
ENSLACP00000021204	JH126585.1_1_3836650_3918534	ENSLACP00000007060_JH127662.1_751092_751328	JH127662.1_+_751107_751328	0	0	2.3259	0.0595
ENSLACP00000013035	JH127303.1_1_606497_629223	ENSLACP00000016597_JH126597.1_1167219_1167800	JH126597.1_-_1167393_1167800	0	0	2.3657	0.0022
ENSLACP00000000434	JH129073.1_1_1834_100886	ENSLACP00000000434_JH128461.1_50469_50657	JH128461.1_-_50469_50657	0	0	0.0191	0.001
ENSLACP00000019571	JH126652.1_1_1965929_1981150	ENSLACP00000019571_JH127194.1_420299_420616	JH127194.1_+_420299_420616	0	1	0.1647	0.6488
ENSLACP00000008351	JH128139.1_-1_272924_277156	ENSLACP00000004096_JH130208.1_132229_132771	JH130208.1_+_132232_132759	0	0	0.0598	0.7126
ENSLACP00000000608	JH135058.1_-1_3002_7569	ENSLACP00000004133_JH128174.1_282617_287295	JH128174.1_-_282635_287205	1	0	0.4515	0.337
ENSLACP00000004097	JH130337.1_1_90796_91664	ENSLACP00000007304_JH128511.1_220197_221080	JH128511.1_-_220197_221041	1	1	0.1027	0.889
ENSLACP00000018994	JH126843.1_-1_1694952_1713707	ENSLACP00000014826_JH127047.1_802628_802912	JH127047.1_+_802628_802912	0	0	2.9808	0.002
ENSLACP00000008051	JH127355.1_-1_257356_402866	ENSLACP00000002939_JH128687.1_310145_310387	JH128687.1_-_310148_310387	0	0	1.3188	0.0456
ENSLACP00000010339	JH128279.1_1_394514_441672	ENSLACP00000010339_JH127154.1_316293_316535	JH127154.1_+_316293_316535	0	0	0	0.4023
ENSLACP00000005414	JH127374.1_1_140212_143460	ENSLACP00000002051_JH127081.1_544502_545674	JH127081.1_-_544595_545668	1	1	0.1879	0.7064
ENSLACP00000008493	JH127663.1_-1_281876_283833	ENSLACP00000015334_JH127928.1_461260_462074	JH127928.1_+_461377_462003	1	1	0.1407	0.778
ENSLACP00000017239	JH126707.1_-1_1195402_1310320	ENSLACP00000017239_JH126585.1_2577067_2577360	JH126585.1_-_2577070_2577360	0	0	2.9598	0.0074
ENSLACP00000011408	JH127231.1_1_467262_659045	ENSLACP00000002972_JH127665.1_260855_261190	JH127665.1_-_260855_261190	0	0	1.5404	0.0124
ENSLACP00000000976	JH129485.1_-1_6087_8292	ENSLACP00000000976_JH127554.1_767653_769422	JH127554.1_-_767612_769422	1	1	0.0635	0.8034
ENSLACP00000013164	JH127639.1_-1_617222_697545	ENSLACP00000017834_JH127295.1_38872_39147	JH127295.1_-_38872_39084	0	0	2.9901	0.0359
ENSLACP00000007998	JH126989.1_-1_254341_256080	ENSLACP00000007998_JH129410.1_152168_152632	JH129410.1_+_152168_152632	0	1	0.0658	1.5991
ENSLACP00000001421	JH128582.1_-1_13684_15657	ENSLACP00000014670_JH127663.1_489317_491309	JH127663.1_+_489317_490791	1	1	0.0965	0.6329
ENSLACP00000000879	JH127380.1_-1_4982_49252	ENSLACP00000000879_JH126608.1_2794698_2794956	JH126608.1_-_2794729_2794906	1	0	0.1507	0.7173
ENSLACP00000000887	JH133675.1_1_5272_7768	ENSLACP00000016119_JH128849.1_209949_210958	JH128849.1_+_210353_210958	0	1	0.2615	0.2893
ENSLACP00000002403	JH127969.1_1_41361_84584	ENSLACP00000002403_JH126698.1_1990744_1990989	JH126698.1_+_1990747_1990989	1	0	0.0729	0.7824
ENSLACP00000019422	JH126638.1_1_1898622_1974785	ENSLACP00000019421_JH127411.1_619203_619514	JH127411.1_-_619203_619514	0	1	0.184	0.8619
ENSLACP00000018771	JH126756.1_-1_1606201_1633263	ENSLACP00000018771_JH128051.1_120578_120778	JH128051.1_-_120578_120778	0	1	0.2389	0.7655
ENSLACP00000013830	JH127286.1_1_685409_941481	ENSLACP00000013830_JH128753.1_77286_78180	JH128753.1_-_77487_78183	1	1	0.1789	0.6416
ENSLACP00000014369	JH127094.1_-1_746290_748095	ENSLACP00000004447_JH127430.1_213083_213915	JH127430.1_+_213246_213912	1	0	0.0812	0.4402
ENSLACP00000003385	JH127511.1_1_67873_137919	ENSLACP00000017833_JH126882.1_1196643_1197348	JH126882.1_-_1196628_1197348	1	0	0.0412	0.5329
ENSLACP00000004599	JH128516.1_1_108530_110016	ENSLACP00000018147_JH126935.1_1420275_1421861	JH126935.1_+_1419922_1421386	1	1	0.099	0.9376
ENSLACP00000004627	JH129843.1_1_109525_123049	ENSLACP00000001165_JH126639.1_1380592_1380992	JH126639.1_-_1380592_1380992	1	0	1.2035	0.0019
ENSLACP00000005023	JH128039.1_1_124099_128824	ENSLACP00000005023_JH131904.1_22784_23050	JH131904.1_-_22784_23068	0	1	0.0474	1.7527
ENSLACP00000021198	JH126569.1_-1_3816227_3819135	ENSLACP00000021198_JH126647.1_2627194_2627385	JH126647.1_-_2627194_2627385	0	0	0.0189	0.001
ENSLACP00000006187	JH127168.1_1_169700_173132	ENSLACP00000006187_JH127242.1_770694_772604	JH127242.1_+_770694_772601	0	1	0.0334	0.9281
ENSLACP00000015507	JH126761.1_1_891004_893455	ENSLACP00000011658_JH128287.1_207919_208359	JH128287.1_-_207994_208396	1	0	0.176	0.5318
ENSLACP00000020519	JH126596.1_-1_2631529_2637672	ENSLACP00000020519_JH127137.1_753663_753923	JH127137.1_+_753756_753923	0	0	1.5091	0.0803
ENSLACP00000012022	JH126740.1_-1_516255_1296580	ENSLACP00000004865_JH129020.1_224614_224832	JH129020.1_+_224620_224781	0	0	2.6994	0.0045
ENSLACP00000016811	JH126989.1_1_1106123_1140604	ENSLACP00000016811_JH127797.1_655812_656033	JH127797.1_+_655812_656033	0	1	0.1592	0.8767
ENSLACP00000010314	JH126569.1_-1_392792_472353	ENSLACP00000017309_JH127173.1_818083_818700	JH127173.1_-_818131_818697	0	0	3.7804	0.0163
ENSLACP00000023376	JH126718.1_1_1650736_1678108	ENSLACP00000006506_JH126718.1_1699321_1699548	JH126718.1_+_1699369_1699560	0	0	0.3916	0.2645
ENSLACP00000017384	JH126891.1_-1_1224268_1310378	ENSLACP00000017384_JH126599.1_2900308_2901024	JH126599.1_+_2900308_2900913	0	0	1.4316	0.1102
ENSLACP00000002580	JH129306.1_-1_45749_138170	ENSLACP00000016273_JH127150.1_1006626_1006991	JH127150.1_+_1006671_1006934	0	0	3.0811	0.0521
ENSLACP00000004223	JH130162.1_1_95477_96290	ENSLACP00000004223_JH127486.1_458885_459535	JH127486.1_-_458885_459535	0	1	0.0376	1.1196
ENSLACP00000013296	JH126846.1_-1_628238_676127	ENSLACP00000001297_JH127322.1_230082_230477	JH127322.1_+_230088_230474	0	0	1.1426	0.1375
ENSLACP00000004661	JH129198.1_-1_111030_116459	ENSLACP00000011529_JH126894.1_77077_77674	JH126894.1_+_76974_77668	1	0	0.2025	0.4216
ENSLACP00000012919	JH126707.1_1_595891_598095	ENSLACP00000012919_JH127539.1_269901_270648	JH127539.1_+_269934_270648	1	1	0.0978	1.1546
ENSLACP00000006441	JH126690.1_-1_181207_348788	ENSLACP00000006959_JH127906.1_351720_352865	JH127906.1_-_351795_352865	0	0	2.0508	0.0597
ENSLACP00000001052	JH129452.1_1_7102_8044	ENSLACP00000001466_JH128180.1_448198_450280	JH128180.1_+_448252_449197	1	1	0.0864	0.8336
ENSLACP00000012144	JH128037.1_1_526101_537042	ENSLACP00000012144_JH128034.1_47045_47425	JH128034.1_+_47072_47425	0	1	0.1565	0.6483
ENSLACP00000011919	JH127118.1_-1_508564_510678	ENSLACP00000004416_JH126607.1_2435036_2436456	JH126607.1_+_2435183_2436456	1	1	0.1333	0.7679
ENSLACP00000017519	JH126606.1_1_1257543_1273104	ENSLACP00000017519_JH128783.1_169245_169589	JH128783.1_+_169245_169589	0	0	0.0681	0.5765
ENSLACP00000019128	JH126760.1_-1_1761269_1761979	ENSLACP00000016962_JH126760.1_1430998_1431252	JH126760.1_+_1430998_1431252	0	0	0	99
ENSLACP00000007274	JH127420.1_1_218938_267500	ENSLACP00000007274_JH127159.1_86089_86391	JH127159.1_+_86104_86422	1	1	0.0985	0.4836
ENSLACP00000020044	JH126594.1_1_2236420_2312846	ENSLACP00000021244_JH126574.1_4020320_4020571	JH126574.1_-_4020329_4020490	0	0	1.2793	0.0545
ENSLACP00000020602	JH126607.1_1_2733352_2756395	ENSLACP00000020602_JH126587.1_3305881_3306084	JH126587.1_-_3305881_3306084	0	0	0.1038	0.3381
ENSLACP00000012720	JH127772.1_-1_579227_581020	ENSLACP00000013801_JH127184.1_413231_415127	JH127184.1_+_413246_415007	1	1	0.1536	0.7057
ENSLACP00000016320	JH126685.1_1_1015072_1145476	ENSLACP00000016320_JH129107.1_15536_16318	JH129107.1_-_15536_16318	0	1	0.0812	0.4835
ENSLACP00000003958	JH130259.1_-1_86571_89289	ENSLACP00000015301_JH127492.1_381899_383646	JH127492.1_-_381899_383646	1	1	0.168	0.7465
ENSLACP00000017552	JH126800.1_1_1265317_1266383	ENSLACP00000003802_JH128452.1_52298_53332	JH128452.1_+_52394_53419	0	1	0.0385	1.2593
ENSLACP00000002820	JH126813.1_1_51569_114496	ENSLACP00000002819_JH129042.1_112172_112483	JH129042.1_+_112172_112480	0	0	0.0117	0.001
ENSLACP00000008403	JH128982.1_1_276181_322661	ENSLACP00000007142_JH127171.1_642707_643027	JH127171.1_+_642707_643024	0	0	0	99
ENSLACP00000021976	JH127555.1_1_229037_409269	ENSLACP00000020028_JH126757.1_1593524_1593913	JH126757.1_-_1593524_1593751	0	0	2.2053	0.0139
ENSLACP00000011181	JH127459.1_-1_421336_518005	ENSLACP00000011181_JH127351.1_608015_608182	JH127351.1_-_608015_608182	0	0	1.6558	0.0434
ENSLACP00000016468	JH127138.1_-1_1041646_1043407	ENSLACP00000016468_JH133214.1_11420_12924	JH133214.1_+_11420_12924	1	1	0.0876	1.1057
ENSLACP00000012741	JH127973.1_-1_581528_608377	ENSLACP00000020207_JH127528.1_377662_378129	JH127528.1_-_377782_378003	0	0	0.0517	0.7872
ENSLACP00000000216	JH128920.1_-1_652_34431	ENSLACP00000000216_JH128179.1_356684_357013	JH128179.1_-_356723_357013	0	0	0.3995	0.3786
ENSLACP00000018055	JH126888.1_-1_1394254_1415613	ENSLACP00000003638_JH128364.1_454916_455323	JH128364.1_-_454916_455323	0	0	0.0703	0.8356
ENSLACP00000005650	JH128088.1_-1_148263_149269	ENSLACP00000002242_JH127389.1_612025_613348	JH127389.1_-_612341_613348	1	1	0.0785	0.9689
ENSLACP00000015265	JH127199.1_1_858648_860422	ENSLACP00000002562_JH126960.1_489726_491022	JH126960.1_-_489720_491022	1	1	0.0517	1.1434
ENSLACP00000013794	JH127095.1_1_681741_686540	ENSLACP00000019305_JH126885.1_1262000_1263097	JH126885.1_-_1262366_1263404	1	1	0.9823	0.1646
ENSLACP00000013804	JH127253.1_-1_682373_682834	ENSLACP00000013641_JH127253.1_695083_695394	JH127253.1_-_695086_695403	0	0	0.1742	0.6546
ENSLACP00000017574	JH126592.1_-1_1269654_1304567	ENSLACP00000006952_JH127379.1_274052_274213	JH127379.1_+_274052_274213	0	0	1.4844	0.0454
ENSLACP00000008526	JH128142.1_-1_283103_399988	ENSLACP00000002657_JH127336.1_163031_163249	JH127336.1_-_163034_163258	0	0	2.7018	0.0012
ENSLACP00000019342	JH126780.1_-1_1864795_1907446	ENSLACP00000019342_JH127914.1_109480_109661	JH127914.1_-_109480_109661	1	1	0.0914	0.4831
ENSLACP00000022911	JH127117.1_1_45862_126003	ENSLACP00000004690_JH128425.1_191520_192317	JH128425.1_+_191532_192314	0	0	0.0543	0.409
ENSLACP00000020014	JH126582.1_-1_2221757_2247093	ENSLACP00000020014_JH127300.1_340974_341516	JH127300.1_+_340974_341516	0	0	0.0528	0.2758
ENSLACP00000019600	JH126619.1_-1_1980752_2193903	ENSLACP00000006452_JH128030.1_420422_420622	JH128030.1_-_420452_420613	0	0	2.661	0.0123
ENSLACP00000006388	JH127274.1_-1_178910_238199	ENSLACP00000017283_JH126853.1_1204638_1205642	JH126853.1_-_1204641_1205642	0	0	1.6138	0.0121
ENSLACP00000010119	JH127473.1_-1_380327_382231	ENSLACP00000000505_JH127181.1_1048920_1049729	JH127181.1_-_1049136_1049724	1	1	0.0748	0.6571
ENSLACP00000004557	JH128356.1_-1_107058_109375	ENSLACP00000016854_JH127012.1_151022_153570	JH127012.1_-_151019_152965	0	1	0.0428	0.9031
ENSLACP00000012924	JH127169.1_1_596181_599755	ENSLACP00000011396_JH128169.1_464307_465689	JH128169.1_-_464601_465686	0	0	0.0244	0.6481
ENSLACP00000004943	JH129576.1_1_120627_193629	ENSLACP00000013523_JH128179.1_74710_74880	JH128179.1_-_74707_74959	1	0	0.0939	0.8756
ENSLACP00000016894	JH126819.1_-1_1121155_1135940	ENSLACP00000003557_JH126708.1_1579638_1579793	JH126708.1_-_1579638_1579793	0	0	0.3837	0.3719
ENSLACP00000001182	JH130116.1_-1_9316_64141	ENSLACP00000003413_JH130116.1_93512_93724	JH130116.1_-_93524_93730	0	0	0.3911	0.4726
ENSLACP00000009489	JH128547.1_-1_338781_340026	ENSLACP00000015265_JH128644.1_64782_66432	JH128644.1_-_64782_65920	1	1	0.0468	0.8516
ENSLACP00000002364	JH126974.1_1_40328_41018	ENSLACP00000002364_JH128667.1_192442_193043	JH128667.1_+_192382_193043	1	1	2.2934	0.1083
ENSLACP00000005600	JH126849.1_-1_146921_147558	ENSLACP00000001791_JH126599.1_1868346_1868657	JH126599.1_+_1868346_1868654	0	0	0.0527	0.9006
ENSLACP00000016124	JH126935.1_1_982138_983779	ENSLACP00000005268_JH126638.1_1321851_1323079	JH126638.1_+_1322025_1322719	1	0	1.1141	0.1038
ENSLACP00000002393	JH129190.1_-1_41137_89781	ENSLACP00000002392_JH126627.1_1481698_1482066	JH126627.1_-_1481695_1482066	0	0	0.0534	0.8424
ENSLACP00000003106	JH129329.1_-1_59427_128540	ENSLACP00000014895_JH127181.1_992429_992680	JH127181.1_+_992429_992653	0	0	1.7074	0.001
ENSLACP00000007639	JH126906.1_1_235628_350895	ENSLACP00000011448_JH128485.1_410603_410863	JH128485.1_-_410633_410830	0	0	1.4824	0.0067
ENSLACP00000005567	JH128747.1_1_145687_245783	ENSLACP00000015224_JH127581.1_645040_645621	JH127581.1_-_645133_645615	0	0	0.1911	0.8369
ENSLACP00000014061	JH127504.1_-1_708420_713421	ENSLACP00000006409_JH128955.1_25303_25902	JH128955.1_-_25303_25866	0	0	0.0379	1.1695
ENSLACP00000012980	JH127125.1_-1_601705_612147	ENSLACP00000012980_JH127575.1_210993_211226	JH127575.1_-_210993_211226	0	1	0.1115	0.9502
ENSLACP00000001233	JH128253.1_-1_10112_60018	ENSLACP00000001233_JH132149.1_14308_14569	JH132149.1_+_14308_14569	1	0	0.0576	0.8777
ENSLACP00000003328	JH130095.1_-1_66011_67379	ENSLACP00000001080_JH127790.1_438204_438751	JH127790.1_-_438216_438748	1	1	0.1558	0.6638
ENSLACP00000008727	JH128381.1_1_293880_295898	ENSLACP00000004974_JH128414.1_56326_58444	JH128414.1_+_56508_58432	1	1	0.1062	0.8022
ENSLACP00000020943	JH126577.1_1_3202037_3270001	ENSLACP00000008764_JH127310.1_399245_399571	JH127310.1_-_399395_399571	0	0	2.6139	0.0208
ENSLACP00000016562	JH127045.1_-1_1057566_1070014	ENSLACP00000019838_JH126591.1_2102082_2102342	JH126591.1_-_2102094_2102342	0	0	0.0375	1.3598
ENSLACP00000012944	JH126645.1_-1_597907_607792	ENSLACP00000012944_JH126783.1_808597_808930	JH126783.1_+_808597_808930	1	1	0.1764	0.8256
ENSLACP00000000986	JH130159.1_-1_6255_10616	ENSLACP00000000986_JH127116.1_243382_244921	JH127116.1_-_243382_244963	1	0	0.0938	0.9452
ENSLACP00000015736	JH127011.1_1_921015_1004502	ENSLACP00000002173_JH127080.1_595554_595886	JH127080.1_+_595617_595889	0	0	0.0705	0.8162
ENSLACP00000022161	JH126700.1_1_1822713_1847483	ENSLACP00000022161_JH130124.1_22501_23122	JH130124.1_-_22501_23122	1	1	0.0884	0.8963
ENSLACP00000008463	JH126996.1_1_279817_281076	ENSLACP00000001228_JH128117.1_567199_568450	JH128117.1_+_567184_568378	1	1	0.0828	0.9108
ENSLACP00000002938	JH127368.1_-1_52825_290180	ENSLACP00000002938_JH128339.1_94153_94425	JH128339.1_-_94174_94389	0	0	2.8592	0.0023
ENSLACP00000019745	JH126587.1_1_2048461_2148415	ENSLACP00000010765_JH127550.1_599863_600147	JH127550.1_+_599905_600144	0	0	2.8006	0.0126
ENSLACP00000002616	JH130997.1_1_46780_48694	ENSLACP00000005574_JH126768.1_586691_587896	JH126768.1_+_586808_587812	1	1	0.2955	0.3639
ENSLACP00000017123	JH127116.1_-1_1169057_1171175	ENSLACP00000015045_JH127323.1_697501_699218	JH127323.1_-_697348_699043	1	1	0.0782	0.9581
ENSLACP00000006740	JH128917.1_1_195079_244640	ENSLACP00000006740_JH127482.1_21371_21528	JH127482.1_-_21368_21528	1	0	0.1286	0.8729
ENSLACP00000006494	JH129302.1_1_183250_187204	ENSLACP00000001228_JH126679.1_1698377_1699522	JH126679.1_+_1698365_1699504	1	1	0.0807	0.9598
ENSLACP00000021749	JH126563.1_1_7964200_8008056	ENSLACP00000021749_JH126580.1_2755373_2755679	JH126580.1_+_2755445_2755679	1	0	0.1433	0.5579
ENSLACP00000006548	JH128861.1_-1_186248_187823	ENSLACP00000004750_JH130223.1_98766_100312	JH130223.1_-_98766_100126	1	0	0.0297	1.2525
ENSLACP00000003698	JH128542.1_1_77344_78775	ENSLACP00000014980_JH127255.1_819954_821855	JH127255.1_-_820287_821720	0	1	0.0412	0.5364
ENSLACP00000005389	JH128489.1_1_139193_140310	ENSLACP00000005342_JH129818.1_181139_182261	JH129818.1_+_181159_182261	1	1	0.066	1.053
ENSLACP00000018642	JH126614.1_-1_1568515_1658434	ENSLACP00000018642_JH129431.1_150818_151009	JH129431.1_+_150818_150985	0	0	1.8829	0.0166
ENSLACP00000016183	JH127169.1_-1_992137_1051981	ENSLACP00000012917_JH127452.1_610178_611203	JH127452.1_+_610265_611203	0	0	4.1021	0.0137
ENSLACP00000009259	JH126763.1_-1_324584_462063	ENSLACP00000000523_JH126579.1_2227645_2228709	JH126579.1_+_2227717_2228655	0	0	2.9394	0.01
ENSLACP00000013712	JH127442.1_1_671749_672753	ENSLACP00000006187_JH129243.1_169964_171965	JH129243.1_-_169958_170966	1	0	0.0518	1.0429
ENSLACP00000021738	JH126563.1_-1_7750504_7755552	ENSLACP00000004950_JH129298.1_132674_132962	JH129298.1_+_132701_132962	1	0	0.0619	0.5319
ENSLACP00000016973	JH127035.1_1_1134899_1139439	ENSLACP00000016972_JH127791.1_152624_153735	JH127791.1_-_152633_153786	1	1	0.3452	0.3189
ENSLACP00000015670	JH126720.1_-1_911226_912220	ENSLACP00000001466_JH128448.1_428736_430756	JH128448.1_-_428766_429749	1	1	0.0992	1.1246
ENSLACP00000018462	JH126585.1_-1_1504899_1528957	ENSLACP00000006899_JH126802.1_307161_308156	JH126802.1_-_307185_308153	0	0	2.2244	0.0154
ENSLACP00000018493	JH126841.1_1_1514396_1516661	ENSLACP00000018493_JH127782.1_517739_519657	JH127782.1_-_517739_519657	1	1	0.102	0.8186
ENSLACP00000017342	JH126672.1_-1_1217503_1249620	ENSLACP00000017342_JH129012.1_283926_284228	JH129012.1_-_283926_284228	0	0	0.078	0.914
ENSLACP00000016974	JH127032.1_-1_1135401_1161043	ENSLACP00000001448_JH131721.1_37460_38002	JH131721.1_-_37685_37891	0	0	0.0784	1.0473
ENSLACP00000003035	JH130899.1_1_57332_91267	ENSLACP00000016847_JH126870.1_1162390_1162659	JH126870.1_+_1162378_1162638	0	0	2.203	0.0211
ENSLACP00000007568	JH128916.1_-1_232019_234383	ENSLACP00000005089_JH128916.1_195705_196622	JH128916.1_+_195717_196574	0	1	0.5172	0.3323
ENSLACP00000002972	JH127665.1_-1_55425_261190	ENSLACP00000011408_JH127231.1_548674_549090	JH127231.1_+_548755_549090	0	0	1.5404	0.0124
ENSLACP00000000232	JH129612.1_-1_701_17481	ENSLACP00000000232_JH127601.1_753577_753831	JH127601.1_+_753577_753735	0	0	2.5486	0.0273
ENSLACP00000017421	JH126985.1_-1_1235055_1238471	ENSLACP00000006605_JH131438.1_28088_29325	JH131438.1_-_28337_29325	1	1	0.6821	0.2075
ENSLACP00000010291	JH128431.1_1_391543_393382	ENSLACP00000015916_JH127185.1_438331_440367	JH127185.1_+_438853_440316	1	1	0.129	0.5121
ENSLACP00000019939	JH126608.1_1_2168911_2183006	ENSLACP00000023198_JH126657.1_102197_102472	JH126657.1_-_102197_102442	0	0	1.6068	0.0027
ENSLACP00000004931	JH127384.1_-1_120460_121596	ENSLACP00000007091_JH127802.1_76393_77701	JH127802.1_+_76387_77527	1	1	0.056	0.4733
ENSLACP00000007447	JH128279.1_-1_226608_266290	ENSLACP00000007447_JH126562.1_6131461_6131718	JH126562.1_-_6131428_6131673	0	0	0.0872	0.5439
ENSLACP00000021139	JH126567.1_1_3624610_3651221	ENSLACP00000021139_JH126650.1_1995654_1995840	JH126650.1_+_1995654_1995898	1	0	0.2315	0.5007
ENSLACP00000000802	JH129022.1_-1_4372_82275	ENSLACP00000000800_JH126631.1_2362213_2362389	JH126631.1_-_2362213_2362389	0	0	1.6342	0.0125
ENSLACP00000007762	JH127116.1_-1_241989_244854	ENSLACP00000009314_JH128021.1_519203_521105	JH128021.1_+_519428_520991	1	1	0.0776	0.9936
ENSLACP00000014634	JH126613.1_-1_777170_789461	ENSLACP00000002035_JH127185.1_92900_93118	JH127185.1_-_92915_93118	0	0	3.4256	0.0729
ENSLACP00000014389	JH127042.1_-1_748790_864635	ENSLACP00000010107_JH127728.1_211758_211961	JH127728.1_+_211755_211931	0	0	2.0086	0.001
ENSLACP00000006910	JH129522.1_-1_202966_229343	ENSLACP00000006910_JH128180.1_497145_498260	JH128180.1_+_497145_498260	0	0	1.4643	0.0809
ENSLACP00000009495	JH126815.1_-1_339110_443755	ENSLACP00000013513_JH126901.1_1091736_1092095	JH126901.1_-_1091853_1092095	0	0	2.8823	0.0416
ENSLACP00000005907	JH128761.1_1_158726_160701	ENSLACP00000005907_JH130097.1_109977_110339	JH130097.1_-_109977_110339	0	0	0.7303	0.3606
ENSLACP00000008663	JH128568.1_1_290936_292183	ENSLACP00000019743_JH128776.1_207382_209117	JH128776.1_+_207909_209117	0	1	0.0957	0.7875
ENSLACP00000018157	JH126587.1_1_1424581_1437914	ENSLACP00000000833_JH128567.1_4640_5272	JH128567.1_-_10004_10468	1	1	0.3253	0.3085
ENSLACP00000010729	JH126955.1_1_421473_423129	ENSLACP00000009550_JH126920.1_358893_360155	JH126920.1_+_359184_360149	0	1	0.1308	0.8618
ENSLACP00000016633	JH126848.1_-1_1071077_1148820	ENSLACP00000017870_JH126703.1_1714676_1714957	JH126703.1_+_1714682_1714855	0	0	2.1333	0.0462
ENSLACP00000010007	JH127463.1_1_372214_415312	ENSLACP00000010007_JH127464.1_363172_364013	JH127464.1_-_363172_364013	1	1	0.1528	0.9075
ENSLACP00000016904	JH127021.1_-1_1124036_1125134	ENSLACP00000006903_JH126849.1_493262_493618	JH126849.1_+_493262_493588	0	0	0.2445	0.5573
ENSLACP00000003574	JH127428.1_1_73713_74759	ENSLACP00000003574_JH130548.1_74953_76012	JH130548.1_-_74953_76012	1	1	0.4061	0.2705
ENSLACP00000017186	JH126602.1_-1_1182294_1195444	ENSLACP00000017186_JH126910.1_1207209_1207557	JH126910.1_+_1207209_1207490	0	1	0.4624	0.2701
ENSLACP00000005761	JH128746.1_1_152451_154169	ENSLACP00000005689_JH128525.1_6647_8368	JH128525.1_-_10007_11722	1	1	0.0684	0.9641
ENSLACP00000002903	JH127977.1_-1_53551_150578	ENSLACP00000002902_JH127219.1_915859_916011	JH127219.1_-_915856_916011	0	0	99	0.0591
ENSLACP00000004763	JH130133.1_1_114210_121674	ENSLACP00000006497_JH126676.1_2324499_2325206	JH126676.1_-_2324502_2325206	0	0	0.104	0.6751
ENSLACP00000007104	JH127699.1_-1_210940_213313	ENSLACP00000007104_JH128179.1_130710_131860	JH128179.1_-_130710_131830	1	1	0.1478	0.7679
ENSLACP00000006828	JH128406.1_1_198955_200052	ENSLACP00000020414_JH129939.1_136852_137814	JH129939.1_-_136852_137802	1	0	0.0754	0.6908
ENSLACP00000013801	JH127668.1_-1_682031_684344	ENSLACP00000013801_JH129391.1_195104_196876	JH129391.1_-_195104_196876	1	1	0.1397	1.1116
ENSLACP00000013024	JH127999.1_1_605296_613249	ENSLACP00000013024_JH127017.1_10156_10473	JH127017.1_-_10156_10473	0	0	0.3664	0.2426
ENSLACP00000000930	JH130202.1_1_5581_68518	ENSLACP00000004281_JH126569.1_5973001_5973345	JH126569.1_+_5973064_5973336	0	0	0.1402	0.5896
ENSLACP00000005774	JH128696.1_1_153151_154639	ENSLACP00000014528_JH126642.1_764172_765635	JH126642.1_+_764457_765931	1	1	0.0671	0.7282
ENSLACP00000005149	JH128304.1_1_128802_130212	ENSLACP00000010249_JH128368.1_389062_390567	JH128368.1_+_389173_390567	1	0	0.038	0.5558
ENSLACP00000003015	JH131463.1_1_56732_57987	ENSLACP00000003015_JH126564.1_4228753_4229649	JH126564.1_+_4228753_4229649	0	0	0.0449	0.404
ENSLACP00000012375	JH127404.1_1_544538_545669	ENSLACP00000012391_JH126650.1_2463242_2464894	JH126650.1_+_2463326_2464290	1	1	0.083	0.4647
ENSLACP00000023477	JH126722.1_1_1428337_1483829	ENSLACP00000018177_JH128299.1_389729_389890	JH128299.1_-_389729_389884	0	0	2.4433	0.043
ENSLACP00000015894	JH126688.1_-1_943006_944600	ENSLACP00000015894_JH131123.1_37956_38117	JH131123.1_-_37934_38117	1	0	0.0654	0.5005
ENSLACP00000011483	JH128171.1_1_473375_488761	ENSLACP00000011483_JH128171.1_509063_510118	JH128171.1_-_509063_510118	0	0	0.1854	0.5445
ENSLACP00000023113	JH127475.1_-1_610894_730626	ENSLACP00000013092_JH127009.1_1180836_1181189	JH127009.1_+_1180869_1181189	0	0	2.4584	0.001
ENSLACP00000017826	JH126774.1_1_1332019_1333288	ENSLACP00000017826_JH128586.1_110429_111013	JH128586.1_+_110429_111013	0	0	0.0588	0.9344
ENSLACP00000001946	JH127986.1_-1_28702_45581	ENSLACP00000001946_JH126761.1_2012831_2013010	JH126761.1_+_2012831_2013010	0	1	0.2892	0.2386
ENSLACP00000001809	JH128539.1_-1_24164_233295	ENSLACP00000001809_JH127453.1_621986_622189	JH127453.1_-_621986_622189	0	0	0.1246	0.2238
ENSLACP00000012199	JH127865.1_1_529820_531969	ENSLACP00000012199_JH129217.1_167601_169177	JH129217.1_+_167601_169162	1	0	0.0488	1.0659
ENSLACP00000022135	JH126703.1_1_1517269_1571225	ENSLACP00000017706_JH128056.1_520562_520942	JH128056.1_+_520760_520948	0	0	2.6468	0.0129
ENSLACP00000014073	JH127233.1_-1_709612_893853	ENSLACP00000016081_JH126610.1_974709_974885	JH126610.1_-_974712_974879	0	0	1.8349	0.0144
ENSLACP00000012986	JH127419.1_-1_602429_604644	ENSLACP00000012986_JH129195.1_92512_93855	JH129195.1_+_92512_93855	0	1	0.0297	1.2974
ENSLACP00000000514	JH134103.1_-1_2406_4666	ENSLACP00000010372_JH129330.1_62402_63220	JH129330.1_+_62546_63208	0	0	0.597	0.1678
ENSLACP00000015296	JH126762.1_1_862351_1087275	ENSLACP00000016325_JH126978.1_540903_541145	JH126978.1_-_540915_541136	0	0	2.7423	0.0024
ENSLACP00000004952	JH126653.1_-1_121195_122532	ENSLACP00000019543_JH127659.1_515520_515879	JH127659.1_-_515523_515852	0	0	0.1094	0.359
ENSLACP00000006739	JH127851.1_-1_195001_196000	ENSLACP00000014653_JH128033.1_2430_3701	JH128033.1_-_10620_11278	1	0	0.0726	0.5097
ENSLACP00000010420	JH127319.1_-1_400684_402209	ENSLACP00000010054_JH127319.1_376748_377782	JH127319.1_-_376961_377779	0	0	0.0085	2.2158
ENSLACP00000019645	JH126687.1_-1_2003413_2283293	ENSLACP00000008965_JH126771.1_1676797_1677000	JH126771.1_+_1676797_1677000	0	0	2.3007	0.0238
ENSLACP00000012997	JH127509.1_1_603456_605124	ENSLACP00000006890_JH127878.1_796_3198	JH127878.1_-_10640_12319	1	1	0.0592	0.9336
ENSLACP00000002510	JH131078.1_1_44152_63615	ENSLACP00000002510_JH128793.1_178548_178759	JH128793.1_-_178548_178759	1	0	0.1585	0.5666
ENSLACP00000004018	JH127484.1_-1_88424_318451	ENSLACP00000014093_JH126931.1_153683_153904	JH126931.1_-_153698_153904	0	0	1.3519	0.0063
ENSLACP00000021996	JH126644.1_-1_2303529_2340707	ENSLACP00000020200_JH129019.1_193555_193889	JH129019.1_-_193555_193889	1	0	0.4003	0.2909
ENSLACP00000012696	JH127468.1_1_577347_606250	ENSLACP00000005797_JH127865.1_582677_582865	JH127865.1_-_582677_582865	0	0	0.8387	0.0017
ENSLACP00000003612	JH127037.1_-1_74575_104419	ENSLACP00000003612_JH127830.1_504415_504682	JH127830.1_+_504415_504682	1	0	0.0264	0.001
ENSLACP00000010054	JH127319.1_-1_375525_378253	ENSLACP00000012742_JH127319.1_401385_402311	JH127319.1_-_401454_402308	0	0	0.0083	2.2175
ENSLACP00000010921	JH127270.1_1_435169_436132	ENSLACP00000002180_JH128676.1_116376_118188	JH128676.1_-_116373_117264	1	1	0.0501	1.3271
ENSLACP00000018206	JH126605.1_-1_1434213_1638433	ENSLACP00000015652_JH126615.1_908756_909637	JH126615.1_-_908756_909637	0	0	2.1387	0.0149
ENSLACP00000005626	JH128099.1_-1_147584_535008	ENSLACP00000000601_JH129739.1_33360_33638	JH129739.1_-_33360_33638	0	0	3.1334	0.0154
ENSLACP00000003248	JH127940.1_1_63616_66673	ENSLACP00000011827_JH127687.1_509029_510714	JH127687.1_+_509032_510407	1	1	0.0878	1.0844
ENSLACP00000013988	JH127468.1_1_701820_719845	ENSLACP00000013988_JH127847.1_272567_272935	JH127847.1_-_272576_272935	0	1	0.3403	0.2514
ENSLACP00000001648	JH130466.1_1_19995_45906	ENSLACP00000001648_JH127108.1_891517_892013	JH127108.1_-_891517_892013	1	1	0.4055	0.1687
ENSLACP00000003494	JH127854.1_1_71169_216331	ENSLACP00000003494_JH128614.1_346283_346612	JH128614.1_+_346355_346543	0	0	1.4872	0.0227
ENSLACP00000006605	JH129071.1_-1_189239_192451	ENSLACP00000006605_JH129382.1_136985_138235	JH129382.1_-_136982_138235	1	1	1.0678	0.1448
ENSLACP00000021453	JH126578.1_-1_4934635_4957024	ENSLACP00000004657_JH126986.1_1229835_1230167	JH126986.1_-_1229952_1230167	0	0	1.5204	0.0173
ENSLACP00000016842	JH126697.1_-1_1110220_1151519	ENSLACP00000016481_JH128493.1_361606_362445	JH128493.1_-_361606_362445	0	0	0.0045	0.5764
ENSLACP00000000229	JH129309.1_-1_700_152963	ENSLACP00000000229_JH127402.1_480592_480969	JH127402.1_+_480697_480945	0	0	2.9827	0.0455
ENSLACP00000007826	JH126689.1_-1_245100_249109	ENSLACP00000010030_JH127609.1_317912_318165	JH127609.1_+_317984_318180	1	0	0.3224	0.5075
ENSLACP00000015045	JH126634.1_-1_828002_831367	ENSLACP00000015625_JH127228.1_190868_191389	JH127228.1_+_191087_191409	1	0	0.1584	0.8158
ENSLACP00000004843	JH128538.1_-1_117418_136593	ENSLACP00000004843_JH126571.1_1237996_1238528	JH126571.1_+_1237996_1238501	1	1	0.177	0.8039
ENSLACP00000006959	JH127906.1_-1_205013_390483	ENSLACP00000006441_JH126690.1_347658_348788	JH126690.1_-_347718_348788	0	0	2.0508	0.0597
ENSLACP00000005108	JH129472.1_1_126967_129345	ENSLACP00000005108_JH128368.1_398899_400735	JH128368.1_+_398899_400735	1	1	0.0841	0.9692
ENSLACP00000016902	JH126748.1_1_1123215_1139595	ENSLACP00000007146_JH126953.1_943300_943554	JH126953.1_+_943300_943527	0	0	2.8008	0.001
ENSLACP00000012446	JH127787.1_1_551582_552837	ENSLACP00000020037_JH128448.1_219899_221206	JH128448.1_-_220513_221131	1	1	0.0578	0.7337
ENSLACP00000002227	JH128034.1_-1_36782_38433	ENSLACP00000001776_JH129603.1_82101_82996	JH129603.1_-_82131_82948	1	0	0.0899	0.9797
ENSLACP00000005653	JH127855.1_-1_148380_456886	ENSLACP00000007761_JH126601.1_241963_242982	JH126601.1_+_242053_242979	0	0	3.9163	0.0134
ENSLACP00000008918	JH126750.1_-1_305123_340320	ENSLACP00000016735_JH130746.1_89289_89564	JH130746.1_-_89292_89561	0	0	3.1438	0.015
ENSLACP00000017454	JH126770.1_-1_1244815_1250629	ENSLACP00000017454_JH127530.1_323115_323651	JH127530.1_-_323209_323679	1	1	0.1428	0.6575
ENSLACP00000010034	JH127993.1_1_374255_613506	ENSLACP00000010034_JH127156.1_336013_336244	JH127156.1_-_336013_336238	1	0	0.2644	0.4977
ENSLACP00000019698	JH126674.1_1_2028551_2037727	ENSLACP00000019698_JH127027.1_327082_327249	JH127027.1_-_327082_327249	0	0	0	0.4019
ENSLACP00000003716	JH128151.1_1_78032_153603	ENSLACP00000003716_JH129321.1_151678_151872	JH129321.1_-_151678_151872	0	0	0.0413	1.5492
ENSLACP00000007905	JH128836.1_1_236301_263098	ENSLACP00000007905_JH127183.1_237542_237798	JH127183.1_+_237542_237798	1	0	0.3222	0.4448
ENSLACP00000023012	JH126632.1_1_2373591_2400197	ENSLACP00000021925_JH127962.1_568701_569054	JH127962.1_-_568719_569054	0	0	0.8743	0.0792
ENSLACP00000013338	JH126720.1_-1_631697_632593	ENSLACP00000020004_JH126638.1_2215045_2216320	JH126638.1_+_2215036_2215927	1	0	0.0917	0.6851
ENSLACP00000000085	AFYH01284045.1_1_129_1847	ENSLACP00000002562_JH126635.1_2223535_2225330	JH126635.1_+_2223767_2225297	1	1	0.1472	0.5192
ENSLACP00000019245	JH126644.1_-1_1813365_1830369	ENSLACP00000019929_JH128676.1_94655_94903	JH128676.1_+_94655_94813	0	0	1.5555	0.0076
ENSLACP00000016125	JH126935.1_1_982138_983779	ENSLACP00000016124_JH126877.1_234807_235538	JH126877.1_-_234998_235618	1	0	0.3892	0.406
ENSLACP00000019386	JH126625.1_-1_1885300_1908237	ENSLACP00000019386_JH126625.1_1597241_1597438	JH126625.1_-_1597241_1597438	0	0	0.0767	1.2931
ENSLACP00000020608	JH126598.1_-1_2743221_2744917	ENSLACP00000017668_JH127151.1_189604_190065	JH127151.1_-_189631_190065	0	0	0.1275	0.9418
ENSLACP00000008578	JH128140.1_-1_285608_419889	ENSLACP00000008577_JH127378.1_351662_351883	JH127378.1_+_351665_351895	0	1	0.161	0.2795
ENSLACP00000008866	JH127085.1_-1_301668_304002	ENSLACP00000004485_JH126644.1_6814_7823	JH126644.1_-_10043_10956	1	0	0.168	0.5957
ENSLACP00000020654	JH126593.1_-1_2813179_2845766	ENSLACP00000020258_JH126578.1_3074374_3074643	JH126578.1_-_3074371_3074631	0	0	1.6736	0.0027
ENSLACP00000016591	JH126893.1_-1_1065089_1081463	ENSLACP00000016591_JH127016.1_925150_925302	JH127016.1_+_925110_925302	1	0	0.1864	0.5252
ENSLACP00000012350	JH127465.1_-1_541966_543344	ENSLACP00000014364_JH127522.1_775518_775673	JH127522.1_-_775518_775676	0	0	1.6193	0.0018
ENSLACP00000023149	JH126587.1_1_680264_764427	ENSLACP00000014279_JH126597.1_1432094_1432399	JH126597.1_-_1432145_1432441	0	1	0.2214	0.7388
ENSLACP00000000717	JH128044.1_-1_3727_220845	ENSLACP00000002756_JH126585.1_3436638_3437171	JH126585.1_+_3436938_3437309	0	0	2.4274	0.0363
ENSLACP00000004485	JH129392.1_1_104293_106944	ENSLACP00000004485_JH126630.1_1918086_1920259	JH126630.1_-_1918086_1920486	1	1	0.0854	0.9175
ENSLACP00000005252	JH127238.1_1_133459_180398	ENSLACP00000002625_JH131817.1_12636_12857	JH131817.1_+_12699_12857	0	0	1.696	0.0086
ENSLACP00000003445	JH127077.1_-1_69011_90207	ENSLACP00000003445_JH127251.1_87866_88169	JH127251.1_-_87869_88169	1	1	0.1981	0.5292
ENSLACP00000011961	JH127594.1_-1_512067_561512	ENSLACP00000017673_JH128140.1_222200_222727	JH128140.1_+_222227_222724	0	0	1.5796	0.0816
ENSLACP00000018049	JH126959.1_-1_1392328_1394873	ENSLACP00000002770_JH127776.1_572557_573727	JH127776.1_+_572578_573792	1	0	0.0356	1.0005
ENSLACP00000021347	JH126583.1_1_4359466_4374345	ENSLACP00000021347_JH127173.1_225983_226894	JH127173.1_-_225983_226894	0	0	0	0.001
ENSLACP00000011694	JH127663.1_1_489069_491213	ENSLACP00000012164_JH127656.1_527577_528368	JH127656.1_-_527580_528229	1	0	0.0426	0.9212
ENSLACP00000003181	JH127517.1_1_61165_169246	ENSLACP00000003181_JH126702.1_1322117_1322917	JH126702.1_+_1322117_1322676	1	1	0.2407	0.4006
ENSLACP00000018077	JH126800.1_-1_1401474_1594466	ENSLACP00000018077_JH128723.1_316686_316873	JH128723.1_-_316686_316873	1	0	0.1668	0.4797
ENSLACP00000009049	JH128137.1_-1_312963_510889	ENSLACP00000010916_JH128530.1_179178_179621	JH128530.1_+_179130_179450	0	0	1.6191	0.0021
ENSLACP00000020437	JH126585.1_1_2548973_2562854	ENSLACP00000003337_JH128762.1_66921_67187	JH128762.1_-_66921_67157	0	0	0.8886	0.0828
ENSLACP00000015637	JH126629.1_-1_907198_931663	ENSLACP00000015637_JH126790.1_1070412_1070594	JH126790.1_-_1070412_1070594	0	0	2.7057	0.0407
ENSLACP00000009608	JH126744.1_1_345463_347395	ENSLACP00000009608_JH128132.1_413547_415442	JH128132.1_-_413547_415442	1	0	0.0854	0.5768
ENSLACP00000021556	JH126562.1_-1_5490049_5584546	ENSLACP00000009991_JH126875.1_1624881_1625216	JH126875.1_+_1624884_1625051	0	0	2.6541	0.0251
ENSLACP00000005028	JH130236.1_1_124221_134989	ENSLACP00000017958_JH127528.1_377476_377796	JH127528.1_-_377470_377760	0	0	0.024	0.3909
ENSLACP00000002979	JH128386.1_1_55817_58323	ENSLACP00000002979_JH127149.1_692436_693312	JH127149.1_-_692436_693312	1	0	0.1223	0.4645
ENSLACP00000006800	JH127252.1_-1_197668_445704	ENSLACP00000007999_JH126795.1_781009_781212	JH126795.1_-_781006_781212	0	0	0.0295	2.1254
ENSLACP00000007061	JH128259.1_-1_209490_242676	ENSLACP00000009017_JH127779.1_531694_531933	JH127779.1_-_531769_531933	0	0	0.1422	0.4789
ENSLACP00000007429	JH128195.1_-1_225827_227574	ENSLACP00000011658_AFYH01270715.1_58_1212	AFYH01270715.1_-_9893_10573	0	1	0.0934	0.6811
ENSLACP00000011609	JH127100.1_-1_482574_483978	ENSLACP00000011768_JH127969.1_94135_95109	JH127969.1_-_94511_95067	1	1	0.1469	0.6924
ENSLACP00000019968	JH126633.1_-1_2189250_2299781	ENSLACP00000019968_JH128137.1_290457_290698	JH128137.1_+_290457_290698	1	0	0.1981	0.2832
ENSLACP00000001797	JH127442.1_1_23910_152640	ENSLACP00000001797_JH128714.1_181746_181976	JH128714.1_+_181737_181976	0	0	0.0766	0.516
ENSLACP00000006909	JH127372.1_1_202890_314601	ENSLACP00000006909_JH126905.1_219382_219792	JH126905.1_-_219454_219792	1	1	0.2011	0.7889
ENSLACP00000017486	JH126900.1_-1_1250439_1266033	ENSLACP00000002805_JH129833.1_78771_79184	JH129833.1_+_78924_79130	0	0	1.0445	0.065
ENSLACP00000012328	JH126721.1_-1_540869_640295	ENSLACP00000012328_JH127100.1_1052039_1052200	JH127100.1_+_1052039_1052200	0	0	0.1584	0.7615
ENSLACP00000011415	JH127725.1_-1_467874_470481	ENSLACP00000011415_JH128430.1_343725_346303	JH128430.1_-_343725_346303	1	1	0.0678	1.0427
ENSLACP00000007166	JH129198.1_1_214059_216416	ENSLACP00000007166_JH127661.1_408594_410942	JH127661.1_-_408594_410942	0	1	0.1646	0.2748
ENSLACP00000006872	JH128404.1_-1_201477_203490	ENSLACP00000005827_JH129545.1_155893_158110	JH129545.1_+_156628_157768	1	1	0.0654	1.0371
ENSLACP00000017773	JH126876.1_-1_1320779_1573519	ENSLACP00000006709_JH128607.1_242761_243183	JH128607.1_+_242761_243183	0	0	3.4754	0.0075
ENSLACP00000016294	JH126604.1_-1_1010537_1076392	ENSLACP00000016294_JH126960.1_1022374_1022717	JH126960.1_-_1022374_1022717	1	1	0.2657	0.4293
ENSLACP00000013548	JH126742.1_1_652748_676072	ENSLACP00000014319_JH127360.1_718483_718884	JH127360.1_+_718498_718866	0	0	0.2639	0.6238
ENSLACP00000006358	JH127961.1_1_177525_204720	ENSLACP00000006358_JH130633.1_101246_101781	JH130633.1_+_101246_101781	1	1	0.0727	1.045
ENSLACP00000018658	JH126603.1_1_1572701_1597101	ENSLACP00000018657_JH127493.1_471744_472664	JH127493.1_-_471900_472664	0	0	0.0186	0.8814
ENSLACP00000002888	JH128011.1_-1_53055_286826	ENSLACP00000002888_JH127410.1_425745_426002	JH127410.1_-_425745_425999	0	0	1.0772	0.1286
ENSLACP00000003952	JH128750.1_1_86216_115240	ENSLACP00000002802_JH127819.1_76338_76667	JH127819.1_-_76401_76643	0	0	0.1795	0.3696
ENSLACP00000020114	JH126665.1_1_2292236_2365541	ENSLACP00000020041_JH128982.1_320366_320590	JH128982.1_+_320402_320593	0	0	0.822	0.001
ENSLACP00000022693	JH127129.1_1_815479_839090	ENSLACP00000014943_JH127124.1_51443_52016	JH127124.1_-_51443_51995	1	0	0.193	0.7401
ENSLACP00000007863	JH129137.1_1_247239_267331	ENSLACP00000007863_JH129137.1_286449_287276	JH129137.1_+_286449_287258	0	1	0.0691	0.7601
ENSLACP00000012831	JH126644.1_1_589317_591363	ENSLACP00000013801_JH127668.1_682031_683821	JH127668.1_-_682238_683419	0	0	0.1554	0.945
ENSLACP00000001697	JH128225.1_1_21139_23270	ENSLACP00000001464_JH126964.1_856153_857635	JH126964.1_-_856150_857650	1	1	0.0709	1.1085
ENSLACP00000011799	JH126906.1_1_498962_556255	ENSLACP00000011799_JH127552.1_606666_606932	JH127552.1_+_606702_606881	0	0	2.7357	0.0069
ENSLACP00000022211	JH129275.1_-1_154301_272924	ENSLACP00000005784_JH127388.1_109132_109440	JH127388.1_+_109243_109443	0	0	1.7417	0.0281
ENSLACP00000002747	JH130736.1_1_49543_55767	ENSLACP00000002747_JH127212.1_646361_646585	JH127212.1_-_646361_646618	0	0	0.0582	0.2579
ENSLACP00000009070	JH126925.1_-1_313718_654762	ENSLACP00000009069_JH127652.1_274078_274293	JH127652.1_-_274078_274293	0	0	1.6058	0.0061
ENSLACP00000011913	JH128191.1_-1_508115_540041	ENSLACP00000011913_JH126655.1_1713260_1713660	JH126655.1_+_1713257_1713660	1	0	0.1002	0.5008
ENSLACP00000011975	JH127126.1_-1_512543_514974	ENSLACP00000001721_JH129219.1_200119_201108	JH129219.1_-_199795_200625	0	1	0.0983	0.5836
ENSLACP00000013259	JH127658.1_-1_625498_627373	ENSLACP00000004750_JH129133.1_230033_231664	JH129133.1_+_230024_231553	1	0	0.0542	1.4265
ENSLACP00000008251	JH126902.1_-1_268670_270544	ENSLACP00000014606_JH126762.1_1761984_1762616	JH126762.1_+_1761984_1762442	0	0	0.1299	0.4427
ENSLACP00000009157	JH127701.1_1_319432_509063	ENSLACP00000009157_JH128046.1_439071_439286	JH128046.1_+_439071_439329	1	0	0.1623	0.3589
ENSLACP00000016425	JH126650.1_1_1035905_1072206	ENSLACP00000016425_JH128699.1_153320_153502	JH128699.1_+_153320_153505	0	0	0.2674	0.3486
ENSLACP00000013585	JH126929.1_-1_656714_676544	ENSLACP00000006305_JH128216.1_55726_55989	JH128216.1_+_55792_55989	0	0	1.2314	0.0021
ENSLACP00000000622	JH132936.1_1_3115_5674	ENSLACP00000008271_JH127522.1_631689_632846	JH127522.1_+_631749_632879	0	0	0.0632	0.9253
ENSLACP00000021577	JH126570.1_-1_5703763_5950017	ENSLACP00000021577_JH126570.1_5290771_5291670	JH126570.1_+_5290771_5291661	0	0	0.202	0.3927
ENSLACP00000009419	JH128047.1_1_333903_379516	ENSLACP00000009419_JH126725.1_1112885_1113239	JH126725.1_-_1112909_1113245	1	1	0.4173	0.2499
ENSLACP00000018794	JH126867.1_1_1617713_1633494	ENSLACP00000018794_JH127715.1_550791_551304	JH127715.1_-_551067_551304	1	0	0.4486	0.3353
ENSLACP00000012912	JH126806.1_1_595208_630154	ENSLACP00000012912_JH126918.1_852920_853153	JH126918.1_+_852920_853153	0	1	0.112	1.1787
ENSLACP00000012367	JH127928.1_1_354966_557717	ENSLACP00000012367_JH126757.1_1604680_1604859	JH126757.1_-_1604680_1604859	0	0	2.799	0.002
ENSLACP00000005932	JH130109.1_-1_159688_161647	ENSLACP00000015802_JH129127.1_110370_110801	JH129127.1_+_110424_110792	0	0	0.6023	0.2688
ENSLACP00000008104	JH127965.1_1_260931_357937	ENSLACP00000001342_JH127630.1_777801_777983	JH127630.1_+_777801_777974	0	0	2.7149	0.0218
ENSLACP00000010236	JH126920.1_-1_387444_433345	ENSLACP00000014725_JH126878.1_789536_789853	JH126878.1_-_789536_789757	0	0	3.0092	0.0126
ENSLACP00000011455	JH127340.1_-1_471838_472804	ENSLACP00000014369_JH128638.1_299634_300104	JH128638.1_+_299631_300104	1	1	3.1684	0.0035
ENSLACP00000020625	JH126582.1_-1_2769270_2822051	ENSLACP00000020625_JH126680.1_850132_850938	JH126680.1_+_850108_850938	0	0	0.0182	0.46
ENSLACP00000020215	JH126647.1_1_2359018_2456061	ENSLACP00000020215_JH130075.1_18629_18869	JH130075.1_-_18629_18851	1	1	0.2566	0.5794
ENSLACP00000000982	JH132776.1_1_6199_7964	ENSLACP00000000982_JH127081.1_515109_516510	JH127081.1_-_514897_516495	1	1	0.0693	0.9424
ENSLACP00000010396	JH127128.1_1_399026_503629	ENSLACP00000010396_JH129640.1_145965_146201	JH129640.1_+_145965_146198	0	0	0.6552	0.1988
ENSLACP00000015495	JH126734.1_1_786635_994069	ENSLACP00000013540_JH126734.1_652821_653201	JH126734.1_+_652824_653201	0	0	0.1187	0.3313
ENSLACP00000008768	JH126964.1_1_296477_298440	ENSLACP00000008768_JH128365.1_99017_99943	JH128365.1_+_99035_99943	1	0	0.1353	0.9377
ENSLACP00000015903	JH127019.1_1_944145_970444	ENSLACP00000015903_JH127551.1_722526_722774	JH127551.1_-_722380_722774	1	1	0.1839	0.669
ENSLACP00000021942	JH126581.1_1_9473_41698	ENSLACP00000021095_JH127681.1_310323_311015	JH127681.1_-_310332_311033	0	0	0.037	0.1162
ENSLACP00000019704	JH126625.1_-1_2032043_2033041	ENSLACP00000002430_JH129256.1_250211_251266	JH129256.1_+_250318_251293	1	1	0.0911	1.0175
ENSLACP00000019543	JH126613.1_1_1952326_1953518	ENSLACP00000006874_JH126958.1_672567_673750	JH126958.1_-_672756_673377	1	1	0.1146	0.9409
ENSLACP00000018858	JH126735.1_-1_1634807_1867357	ENSLACP00000018858_JH127316.1_871226_871477	JH127316.1_-_871226_871477	0	1	0.0793	0.9416
ENSLACP00000009107	JH126704.1_-1_316372_324327	ENSLACP00000009107_JH127740.1_285976_286293	JH127740.1_-_285976_286348	1	1	0.2779	0.4807
ENSLACP00000018277	JH126564.1_1_1454551_1462354	ENSLACP00000018277_JH126795.1_762032_763075	JH126795.1_+_762035_763075	0	0	1.5815	0.0039
ENSLACP00000017680	JH126885.1_-1_1293886_1294472	ENSLACP00000014653_JH127625.1_223419_223847	JH127625.1_+_223560_223817	0	0	0.1639	0.5443
ENSLACP00000007916	JH126696.1_1_250181_297363	ENSLACP00000007916_JH127610.1_666988_667230	JH127610.1_-_666985_667230	0	0	0.2267	0.5908
ENSLACP00000014531	JH126776.1_-1_764228_781012	ENSLACP00000014530_JH126630.1_2214693_2214911	JH126630.1_+_2214711_2214911	0	0	2.4195	0.0132
ENSLACP00000013576	JH127049.1_1_655456_657283	ENSLACP00000002562_JH128830.1_266349_268121	JH128830.1_+_266346_268016	0	1	0.0763	1.236
ENSLACP00000016053	JH127099.1_-1_969804_988654	ENSLACP00000016806_JH126949.1_1151422_1152021	JH126949.1_+_1151422_1151931	0	0	2.0089	0.0012
ENSLACP00000019774	JH126709.1_1_2069163_2119565	ENSLACP00000019774_JH128506.1_278652_278855	JH128506.1_+_278652_278886	1	0	0.0637	1.8485
ENSLACP00000001079	JH132881.1_1_7569_9795	ENSLACP00000015496_JH127170.1_1026460_1027150	JH127170.1_-_1026685_1027180	1	1	0.1171	0.8999
ENSLACP00000022453	JH126874.1_-1_88789_136522	ENSLACP00000002294_JH128640.1_381512_381724	JH128640.1_-_381512_381667	0	0	0.0473	0.8481
ENSLACP00000006171	JH126775.1_1_169218_171540	ENSLACP00000006171_JH127418.1_168462_169529	JH127418.1_+_168416_169520	1	1	0.1108	0.9709
ENSLACP00000009258	JH126596.1_-1_324547_354617	ENSLACP00000007884_JH126718.1_1419453_1419911	JH126718.1_-_1419453_1419799	1	1	0.7181	0.2097
ENSLACP00000004010	JH127618.1_-1_88213_105267	ENSLACP00000006860_JH128446.1_285550_285765	JH128446.1_+_285480_285765	1	0	0.1609	1.0561
ENSLACP00000005115	JH127103.1_-1_127141_152602	ENSLACP00000001454_JH127937.1_418184_418405	JH127937.1_+_418202_418405	0	0	2.5749	0.0129
ENSLACP00000012219	JH126708.1_-1_531434_556784	ENSLACP00000012219_JH127951.1_373083_373325	JH127951.1_-_373083_373325	0	0	0.1015	0.4198
ENSLACP00000016201	JH127222.1_-1_993960_1041479	ENSLACP00000003479_JH129980.1_77694_78221	JH129980.1_-_77703_78221	0	0	0.1249	1.2428
ENSLACP00000005486	JH129733.1_-1_143106_204550	ENSLACP00000005486_JH127754.1_205650_206048	JH127754.1_+_205650_206048	0	0	0	99
ENSLACP00000006429	JH126783.1_1_180628_182242	ENSLACP00000006429_JH128693.1_120448_121052	JH128693.1_+_120423_121025	1	1	0.0445	1.1655
ENSLACP00000005296	JH128620.1_1_134994_183230	ENSLACP00000005296_JH126888.1_1390660_1391164	JH126888.1_+_1390681_1391164	1	0	0.0326	1.2978
ENSLACP00000011113	JH128180.1_1_448252_449581	ENSLACP00000001466_JH127940.1_462068_463005	JH127940.1_+_461783_462709	1	1	0.1273	0.6156
ENSLACP00000016726	JH126726.1_1_1087980_1131451	ENSLACP00000016726_JH128206.1_373028_373369	JH128206.1_-_373028_373369	0	0	0.1166	0.3796
ENSLACP00000003595	JH130295.1_-1_74097_76394	ENSLACP00000003595_JH128440.1_212690_213831	JH128440.1_-_212690_213748	1	0	0.0667	1.0849
ENSLACP00000001617	JH127933.1_-1_19030_96999	ENSLACP00000009883_JH126614.1_543517_543951	JH126614.1_-_543571_543894	0	0	1.3731	0.0422
ENSLACP00000019690	JH126709.1_-1_2023628_2050444	ENSLACP00000019690_JH130087.1_141752_141997	JH130087.1_+_141788_141997	0	0	0.2513	0.4089
ENSLACP00000010394	JH128368.1_1_398773_402920	ENSLACP00000005107_JH129472.1_126967_128134	JH129472.1_+_126845_127726	1	0	0.1087	0.7461
ENSLACP00000020213	JH126694.1_-1_2357767_2359196	ENSLACP00000003317_JH128295.1_278746_279144	JH128295.1_+_278818_279144	0	1	0.044	3.1473
ENSLACP00000013320	JH126774.1_1_630174_632913	ENSLACP00000014527_JH127049.1_284489_285127	JH127049.1_-_284642_285031	0	1	0.1099	0.9642
ENSLACP00000021679	JH126566.1_1_6773145_6804626	ENSLACP00000021679_JH128494.1_347800_348057	JH128494.1_+_347708_348042	1	0	0.1407	0.5587
ENSLACP00000013089	JH126742.1_1_610659_636248	ENSLACP00000021497_JH126730.1_1248621_1248827	JH126730.1_+_1248621_1248815	0	0	2.316	0.0012
ENSLACP00000001754	JH130584.1_-1_22758_24628	ENSLACP00000001754_JH127235.1_401114_402358	JH127235.1_+_401207_402358	1	1	0.0817	1.3058
ENSLACP00000006064	JH129294.1_-1_165013_168694	ENSLACP00000006064_JH129230.1_82506_83082	JH129230.1_+_82506_83082	1	0	0.034	1.1605
ENSLACP00000015446	JH126813.1_-1_882746_884435	ENSLACP00000015445_JH127886.1_183349_183607	JH127886.1_+_183349_183607	1	0	0.0304	2.9513
ENSLACP00000010408	JH127987.1_1_399761_404130	ENSLACP00000004071_JH129527.1_14867_15420	JH129527.1_-_14867_15414	1	1	0.2081	0.5602
ENSLACP00000013440	JH127149.1_-1_642016_656609	ENSLACP00000013440_JH127133.1_807397_807591	JH127133.1_+_807397_807591	0	0	2.744	0.0017
ENSLACP00000012626	JH127062.1_1_570172_588045	ENSLACP00000012626_JH127437.1_44213_46785	JH127437.1_-_44213_46785	1	1	0.2006	0.4204
ENSLACP00000015823	JH126607.1_-1_931901_965783	ENSLACP00000015823_JH126630.1_147231_147425	JH126630.1_-_147231_147425	1	0	0.1088	1.2797
ENSLACP00000020566	JH126576.1_-1_2696934_2716302	ENSLACP00000020566_JH126887.1_1378487_1378717	JH126887.1_-_1378490_1378717	0	0	0.8677	0.0022
ENSLACP00000017874	JH126562.1_1_1344514_1512069	ENSLACP00000016999_JH128744.1_114228_114620	JH128744.1_+_114237_114620	0	0	0.0093	0.001
ENSLACP00000000217	JH134710.1_1_652_2273	ENSLACP00000000217_JH129027.1_98887_100476	JH129027.1_-_98887_100476	1	1	0.0772	1.1659
ENSLACP00000019378	JH126711.1_1_1881064_1885647	ENSLACP00000000622_JH128348.1_384267_385110	JH128348.1_-_384255_384927	1	1	0.1071	0.5643
ENSLACP00000018926	JH126781.1_-1_1666145_1881173	ENSLACP00000002805_JH126854.1_108385_108579	JH126854.1_+_108424_108618	0	0	2.9072	0.0021
ENSLACP00000013422	JH127517.1_1_639745_644994	ENSLACP00000021030_JH126565.1_3417641_3417865	JH126565.1_+_3417668_3417868	0	0	2.8875	0.0043
ENSLACP00000007026	JH127954.1_1_207684_306689	ENSLACP00000007026_JH128904.1_80875_81072	JH128904.1_+_80875_81072	0	0	1.8699	0.0609
ENSLACP00000005687	JH128920.1_-1_149846_166294	ENSLACP00000005115_JH127103.1_152138_152602	JH127103.1_-_152315_152590	0	0	3.0036	0.0257
ENSLACP00000002999	JH128518.1_-1_56268_146608	ENSLACP00000002999_JH127070.1_525989_526162	JH127070.1_-_525989_526162	0	0	2.7615	0.0036
ENSLACP00000012647	JH127675.1_-1_573051_574600	ENSLACP00000012647_JH127292.1_201420_202639	JH127292.1_+_201420_202639	1	1	0.0982	0.9062
ENSLACP00000010440	JH127902.1_-1_401949_426384	ENSLACP00000010440_JH126787.1_1245297_1245746	JH126787.1_+_1245297_1245746	0	0	3.5296	0.0024
ENSLACP00000000357	JH129279.1_-1_1345_56292	ENSLACP00000000357_JH127448.1_397713_398067	JH127448.1_+_397713_398067	1	0	0.1241	0.6617
ENSLACP00000010847	JH127025.1_-1_429468_438634	ENSLACP00000010847_JH126600.1_3356248_3356691	JH126600.1_-_3356251_3356691	0	1	0.237	0.5587
ENSLACP00000003802	JH127030.1_1_81475_83053	ENSLACP00000003802_JH126643.1_1577038_1578131	JH126643.1_+_1577041_1578131	1	0	0.0642	1.1805
ENSLACP00000002760	JH127816.1_1_49948_225525	ENSLACP00000002760_JH126718.1_138389_138640	JH126718.1_+_138357_138640	1	0	0.1222	0.4228
ENSLACP00000009860	JH127145.1_1_363555_718322	ENSLACP00000012440_JH126868.1_747418_747585	JH126868.1_+_747418_747576	0	0	2.611	0.0246
ENSLACP00000020415	JH126657.1_-1_2530645_2540580	ENSLACP00000020415_JH127065.1_886120_886833	JH127065.1_-_886120_886812	0	0	0.1604	0.5458
ENSLACP00000014641	JH127523.1_1_778520_797082	ENSLACP00000014641_JH126842.1_272941_273778	JH126842.1_+_272941_273778	1	0	0.1635	0.3825
ENSLACP00000017315	JH126684.1_-1_1210634_1211893	ENSLACP00000017315_JH126746.1_56952_57431	JH126746.1_-_56952_57431	0	1	0.1122	1.0448
ENSLACP00000003569	JH129365.1_-1_73554_156851	ENSLACP00000003569_JH128729.1_51120_51305	JH128729.1_-_51117_51281	0	0	1.1466	0.1059
ENSLACP00000010327	JH126565.1_-1_393759_485743	ENSLACP00000012102_JH127271.1_697915_698178	JH127271.1_-_697921_698178	0	0	1.4744	0.0055
ENSLACP00000006491	JH128961.1_1_183247_187574	ENSLACP00000006491_JH129752.1_199248_199601	JH129752.1_+_199245_199601	0	0	0.108	1.1175
ENSLACP00000007860	JH128568.1_-1_247210_249033	ENSLACP00000004630_JH128479.1_340546_341064	JH128479.1_+_340126_340749	0	1	0.1097	0.5365
ENSLACP00000020867	JH126564.1_-1_3076774_3195650	ENSLACP00000021453_JH129458.1_87636_87827	JH129458.1_-_87657_87827	0	0	4.0019	0.0019
ENSLACP00000011898	JH127356.1_-1_506669_585104	ENSLACP00000011898_JH126883.1_1478079_1478384	JH126883.1_+_1478079_1478384	0	0	0.0995	0.3177
ENSLACP00000013042	JH127684.1_-1_606761_731025	ENSLACP00000013042_JH126953.1_484105_484269	JH126953.1_-_484062_484269	1	0	0.2167	0.6379
ENSLACP00000016541	JH127111.1_1_1052892_1119127	ENSLACP00000012907_JH126760.1_676861_677049	JH126760.1_-_676861_677040	0	0	2.5631	0.0214
ENSLACP00000013395	JH127022.1_1_637329_640270	ENSLACP00000017826_JH126827.1_370500_371122	JH126827.1_+_370476_370965	1	1	0.0726	1.5952
ENSLACP00000012180	JH127853.1_-1_528578_529950	ENSLACP00000016854_JH129134.1_220001_222277	JH129134.1_-_219940_220405	1	0	0.145	0.5095
ENSLACP00000014467	JH126749.1_-1_757402_782923	ENSLACP00000008443_JH127671.1_278597_279906	JH127671.1_-_278693_279906	1	1	0.0698	0.6895
ENSLACP00000002621	JH130066.1_-1_46859_73271	ENSLACP00000020668_JH126587.1_2867619_2868275	JH126587.1_-_2867619_2868185	0	0	3.6001	0.0231
ENSLACP00000020397	JH126588.1_1_2503696_2569160	ENSLACP00000003144_JH127317.1_562897_563133	JH127317.1_+_562942_563118	0	0	0.7424	0.0058
ENSLACP00000020406	JH126659.1_1_2522363_2546133	ENSLACP00000011904_JH127593.1_420272_420451	JH127593.1_-_420272_420430	0	0	1.701	0.0191
ENSLACP00000001415	JH129229.1_-1_13606_39901	ENSLACP00000001415_JH129229.1_227701_227919	JH129229.1_-_227701_227880	0	0	0.3718	0.3191
ENSLACP00000013513	JH127049.1_1_649574_701239	ENSLACP00000013513_JH129024.1_275148_275405	JH129024.1_-_275148_275405	0	0	0.0977	0.4645
ENSLACP00000008483	JH127861.1_-1_281210_282481	ENSLACP00000008483_JH129620.1_89744_90185	JH129620.1_+_89744_90185	1	1	0.4721	0.2735
ENSLACP00000005105	JH127519.1_-1_126543_218751	ENSLACP00000008831_JH127047.1_337931_338143	JH127047.1_+_337931_338125	0	0	1.5516	0.0841
ENSLACP00000002352	JH126643.1_1_40022_80854	ENSLACP00000002352_JH127323.1_467613_468017	JH127323.1_+_467613_468020	0	0	0.1238	1.0746

## Sheet: Table S2
Table S2. Mapping informations about the mapping of retrocopies to Ensembl genes
Retrocopy-overlapped genes	Locus for retrocopy-overlapped genes	Retrocopies	Locus for retrocopies	exon overlapped?
ENSLACG00000010195	JH127402.1_1_480697_849751	ENSLACP00000000229_JH127402.1_480592_480969	JH127402.1_+_480697_480945	0
ENSLACG00000012691	JH127601.1_1_751829_768787	ENSLACP00000000232_JH127601.1_753577_753831	JH127601.1_+_753577_753735	1
ENSLACG00000000225	JH127294.1_1_799_49923	ENSLACP00000000250_JH127294.1_49759_49920	JH127294.1_+_49759_49920	1
ENSLACG00000017483	JH126579.1_1_1959699_2304184	ENSLACP00000000523_JH126579.1_2227645_2228709	JH126579.1_+_2227717_2228655	0
ENSLACG00000000533	JH129739.1_-1_2927_156521	ENSLACP00000000601_JH129739.1_33360_33638	JH129739.1_-_33360_33638	0
ENSLACG00000017694	JH126631.1_-1_2300456_2363830	ENSLACP00000000800_JH126631.1_2362213_2362389	JH126631.1_-_2362213_2362389	0
ENSLACG00000006875	JH127116.1_-1_241989_244854	ENSLACP00000000986_JH127116.1_243382_244921	JH127116.1_-_243382_244963	1
ENSLACG00000015859	JH126639.1_-1_1380589_1381004	ENSLACP00000001165_JH126639.1_1380592_1380992	JH126639.1_-_1380592_1380992	1
ENSLACG00000016715	JH126679.1_1_1697298_1699669	ENSLACP00000001228_JH126679.1_1698377_1699522	JH126679.1_+_1698365_1699504	1
ENSLACG00000006669	JH127322.1_1_230082_307974	ENSLACP00000001297_JH127322.1_230082_230477	JH127322.1_+_230088_230474	1
ENSLACG00000009366	JH127630.1_1_414825_778048	ENSLACP00000001342_JH127630.1_777801_777983	JH127630.1_+_777801_777974	0
ENSLACG00000001294	JH131721.1_-1_14656_38002	ENSLACP00000001448_JH131721.1_37460_38002	JH131721.1_-_37685_37891	1
ENSLACG00000008662	JH128180.1_1_360815_498263	ENSLACP00000001466_JH128180.1_448198_450280	JH128180.1_+_448252_449197	1
ENSLACG00000009778	JH128180.1_1_448252_449581	ENSLACP00000001466_JH128180.1_448198_450280	JH128180.1_+_448252_449197	1
ENSLACG00000009521	JH128448.1_-1_428190_430819	ENSLACP00000001466_JH128448.1_428736_430756	JH128448.1_-_428766_429749	1
ENSLACG00000001325	JH130922.1_-1_15919_54086	ENSLACP00000001481_JH130922.1_15919_16269	JH130922.1_-_15922_16227	1
ENSLACG00000013660	JH127108.1_-1_891565_950413	ENSLACP00000001648_JH127108.1_891517_892013	JH127108.1_-_891517_892013	0
ENSLACG00000001487	JH127287.1_-1_20281_21823	ENSLACP00000001663_JH127287.1_20284_20889	JH127287.1_-_20617_20883	1
ENSLACG00000001534	JH127965.1_1_21638_79625	ENSLACP00000001714_JH127965.1_79302_79625	JH127965.1_+_79302_79625	0
ENSLACG00000006083	JH129219.1_-1_200365_201468	ENSLACP00000001721_JH129219.1_200119_201108	JH129219.1_-_199795_200625	1
ENSLACG00000005953	JH127235.1_1_193820_441736	ENSLACP00000001754_JH127235.1_401114_402358	JH127235.1_+_401207_402358	0
ENSLACG00000005691	JH128714.1_1_180105_181979	ENSLACP00000001797_JH128714.1_181746_181976	JH128714.1_+_181737_181976	1
ENSLACG00000008030	JH127745.1_-1_315586_344784	ENSLACP00000001999_JH127745.1_344602_344781	JH127745.1_-_344593_344766	1
ENSLACG00000001818	JH127185.1_-1_31174_93118	ENSLACP00000002035_JH127185.1_92900_93118	JH127185.1_-_92915_93118	1
ENSLACG00000001861	JH129694.1_1_32755_136226	ENSLACP00000002081_JH129694.1_117595_117825	JH129694.1_+_117592_117825	0
ENSLACG00000004182	JH128676.1_-1_112287_118188	ENSLACP00000002180_JH128676.1_116376_118188	JH128676.1_-_116373_117264	1
ENSLACG00000007013	JH129256.1_1_250568_252326	ENSLACP00000002430_JH129256.1_250211_251266	JH129256.1_+_250318_251293	0
ENSLACG00000010303	JH126960.1_-1_489837_491028	ENSLACP00000002562_JH126960.1_489726_491022	JH126960.1_-_489720_491022	1
ENSLACG00000007261	JH128830.1_1_266340_268124	ENSLACP00000002562_JH128830.1_266349_268121	JH128830.1_+_266346_268016	1
ENSLACG00000002379	JH127336.1_-1_47773_323801	ENSLACP00000002657_JH127336.1_163031_163249	JH127336.1_-_163034_163258	1
ENSLACG00000002421	JH130309.1_-1_48723_133716	ENSLACP00000002706_JH130309.1_76112_76324	JH130309.1_-_76112_76321	1
ENSLACG00000018465	JH126585.1_1_3359935_3499130	ENSLACP00000002756_JH126585.1_3436638_3437171	JH126585.1_+_3436938_3437309	0
ENSLACG00000000973	JH126718.1_1_7758_146015	ENSLACP00000002760_JH126718.1_138389_138640	JH126718.1_+_138357_138640	0
ENSLACG00000011139	JH127776.1_1_572503_575184	ENSLACP00000002770_JH127776.1_572557_573727	JH127776.1_+_572578_573792	1
ENSLACG00000002506	JH127819.1_-1_51049_76667	ENSLACP00000002802_JH127819.1_76338_76667	JH127819.1_-_76401_76643	1
ENSLACG00000004091	JH126854.1_1_108421_139977	ENSLACP00000002805_JH126854.1_108385_108579	JH126854.1_+_108424_108618	1
ENSLACG00000002509	JH129833.1_1_51141_106432	ENSLACP00000002805_JH129833.1_78771_79184	JH129833.1_+_78924_79130	1
ENSLACG00000006801	JH127410.1_-1_237468_444840	ENSLACP00000002888_JH127410.1_425745_426002	JH127410.1_-_425745_425999	0
ENSLACG00000001831	JH128339.1_-1_31734_414190	ENSLACP00000002938_JH128339.1_94153_94425	JH128339.1_-_94174_94389	1
ENSLACG00000005958	JH128687.1_-1_193952_326148	ENSLACP00000002939_JH128687.1_310145_310387	JH128687.1_-_310148_310387	1
ENSLACG00000002658	JH127665.1_-1_55425_261190	ENSLACP00000002972_JH127665.1_260855_261190	JH127665.1_-_260855_261190	0
ENSLACG00000010099	JH127070.1_-1_473249_526473	ENSLACP00000002999_JH127070.1_525989_526162	JH127070.1_-_525989_526162	1
ENSLACG00000018722	JH126564.1_1_4212023_4232831	ENSLACP00000003015_JH126564.1_4228753_4229649	JH126564.1_+_4228753_4229649	0
ENSLACG00000008916	JH127317.1_1_379977_723463	ENSLACP00000003144_JH127317.1_562897_563133	JH127317.1_+_562942_563118	0
ENSLACG00000015465	JH126702.1_1_1266135_1590912	ENSLACP00000003181_JH126702.1_1322117_1322917	JH126702.1_+_1322117_1322676	0
ENSLACG00000002985	JH128762.1_-1_66390_139955	ENSLACP00000003337_JH128762.1_66921_67187	JH128762.1_-_66921_67157	1
ENSLACG00000003666	JH130116.1_-1_91619_161089	ENSLACP00000003413_JH130116.1_93512_93724	JH130116.1_-_93524_93730	1
ENSLACG00000003299	JH129980.1_-1_77691_114301	ENSLACP00000003479_JH129980.1_77694_78221	JH129980.1_-_77703_78221	1
ENSLACG00000006796	JH128614.1_1_237324_346618	ENSLACP00000003494_JH128614.1_346283_346612	JH128614.1_+_346355_346543	1
ENSLACG00000010236	JH127517.1_-1_483946_565319	ENSLACP00000003523_JH127517.1_500858_501104	JH127517.1_-_500858_501101	0
ENSLACG00000001100	JH128729.1_-1_9996_185980	ENSLACP00000003569_JH128729.1_51120_51305	JH128729.1_-_51117_51281	1
ENSLACG00000000929	JH129284.1_-1_6926_32960	ENSLACP00000003583_JH129284.1_7259_7825	JH129284.1_-_10055_10573	0
ENSLACG00000006336	JH128440.1_-1_213035_215480	ENSLACP00000003595_JH128440.1_212690_213831	JH128440.1_-_212690_213748	1
ENSLACG00000009407	JH128364.1_-1_416389_459449	ENSLACP00000003638_JH128364.1_454916_455323	JH128364.1_-_454916_455323	0
ENSLACG00000016441	JH126643.1_1_1575748_1578095	ENSLACP00000003802_JH126643.1_1577038_1578131	JH126643.1_+_1577041_1578131	1
ENSLACG00000007547	JH127084.1_-1_283219_311930	ENSLACP00000004011_JH127084.1_296120_296751	JH127084.1_-_296170_296751	0
ENSLACG00000007541	JH128174.1_-1_282920_287289	ENSLACP00000004133_JH128174.1_282617_287295	JH128174.1_-_282635_287205	1
ENSLACG00000018965	JH126569.1_1_5810411_6003753	ENSLACP00000004281_JH126569.1_5973001_5973345	JH126569.1_+_5973064_5973336	0
ENSLACG00000003103	JH129214.1_-1_70704_120422	ENSLACP00000004629_JH129214.1_119992_120458	JH129214.1_-_120013_120422	0
ENSLACG00000015290	JH126986.1_-1_1219468_1385281	ENSLACP00000004657_JH126986.1_1229835_1230167	JH126986.1_-_1229952_1230167	1
ENSLACG00000006668	JH129133.1_1_230036_231661	ENSLACP00000004750_JH129133.1_230033_231664	JH129133.1_+_230024_231553	1
ENSLACG00000004269	JH128439.1_1_116375_137518	ENSLACP00000004801_JH128439.1_135762_136781	JH128439.1_+_135762_136781	1
ENSLACG00000004324	JH129020.1_1_118407_254518	ENSLACP00000004865_JH129020.1_224614_224832	JH129020.1_+_224620_224781	0
ENSLACG00000004415	JH127361.1_1_121637_593049	ENSLACP00000004965_JH127361.1_592861_593046	JH127361.1_+_592861_593046	1
ENSLACG00000003766	JH127008.1_1_95671_780440	ENSLACP00000005076_JH127008.1_708920_709802	JH127008.1_+_708947_709802	0
ENSLACG00000004541	JH129472.1_1_126967_129345	ENSLACP00000005107_JH129472.1_126967_128134	JH129472.1_+_126845_127726	0
ENSLACG00000009156	JH128368.1_1_398773_402920	ENSLACP00000005108_JH128368.1_398899_400735	JH128368.1_+_398899_400735	1
ENSLACG00000004548	JH127103.1_-1_127141_152602	ENSLACP00000005115_JH127103.1_152138_152602	JH127103.1_-_152315_152590	1
ENSLACG00000004744	JH127276.1_-1_136648_447728	ENSLACP00000005335_JH127276.1_211192_211449	JH127276.1_-_211249_211446	1
ENSLACG00000004950	JH128312.1_1_145774_237690	ENSLACP00000005569_JH128312.1_184955_185191	JH128312.1_+_184955_185191	0
ENSLACG00000004106	JH127388.1_1_105616_325338	ENSLACP00000005784_JH127388.1_109132_109440	JH127388.1_+_109243_109443	1
ENSLACG00000011231	JH127865.1_-1_582314_642525	ENSLACP00000005797_JH127865.1_582677_582865	JH127865.1_-_582677_582865	1
ENSLACG00000005174	JH129545.1_1_155893_158110	ENSLACP00000005827_JH129545.1_155893_158110	JH129545.1_+_156628_157768	1
ENSLACG00000005483	JH129243.1_-1_169645_171971	ENSLACP00000006187_JH129243.1_169964_171965	JH129243.1_-_169958_170966	1
ENSLACG00000001750	JH128216.1_1_29045_87264	ENSLACP00000006305_JH128216.1_55726_55989	JH128216.1_+_55792_55989	0
ENSLACG00000005715	JH126690.1_-1_181207_348788	ENSLACP00000006441_JH126690.1_347658_348788	JH126690.1_-_347718_348788	1
ENSLACG00000008438	JH128030.1_-1_343312_531160	ENSLACP00000006452_JH128030.1_420422_420622	JH128030.1_-_420452_420613	1
ENSLACG00000016684	JH126718.1_1_1680260_1704205	ENSLACP00000006506_JH126718.1_1699321_1699548	JH126718.1_+_1699369_1699560	1
ENSLACG00000010785	JH126956.1_-1_534697_535491	ENSLACP00000006524_JH126956.1_534373_535413	JH126956.1_-_534409_535374	1
ENSLACG00000005791	JH128933.1_-1_185347_186710	ENSLACP00000006534_JH128933.1_185347_185796	JH128933.1_-_185027_185583	1
ENSLACG00000005950	JH128607.1_1_193504_371941	ENSLACP00000006709_JH128607.1_242761_243183	JH128607.1_+_242761_243183	0
ENSLACG00000011121	JH126958.1_-1_569588_866901	ENSLACP00000006874_JH126958.1_672567_673750	JH126958.1_-_672756_673377	0
ENSLACG00000005433	JH127497.1_-1_167430_169548	ENSLACP00000006890_JH127497.1_167433_169764	JH127497.1_-_167631_169755	1
ENSLACG00000006124	JH126802.1_-1_201601_400051	ENSLACP00000006899_JH126802.1_307161_308156	JH126802.1_-_307185_308153	1
ENSLACG00000003617	JH126905.1_-1_89769_223832	ENSLACP00000006909_JH126905.1_219382_219792	JH126905.1_-_219454_219792	0
ENSLACG00000008662	JH128180.1_1_360815_498263	ENSLACP00000006910_JH128180.1_497145_498260	JH128180.1_+_497145_498260	1
ENSLACG00000006172	JH127379.1_1_204751_331709	ENSLACP00000006952_JH127379.1_274052_274213	JH127379.1_+_274052_274213	0
ENSLACG00000006179	JH127906.1_-1_205013_390483	ENSLACP00000006959_JH127906.1_351720_352865	JH127906.1_-_351795_352865	1
ENSLACG00000001160	JH128904.1_1_11093_178450	ENSLACP00000007026_JH128904.1_80875_81072	JH128904.1_+_80875_81072	0
ENSLACG00000004597	JH126602.1_-1_129597_240822	ENSLACP00000007044_JH126602.1_208729_209193	JH126602.1_-_208786_209193	0
ENSLACG00000006251	JH126602.1_-1_208726_210479	ENSLACP00000007044_JH126602.1_208729_209193	JH126602.1_-_208786_209193	1
ENSLACG00000003271	JH127802.1_1_76534_77809	ENSLACP00000007091_JH127802.1_76393_77701	JH127802.1_+_76387_77527	1
ENSLACG00000013998	JH126953.1_1_823188_959222	ENSLACP00000007146_JH126953.1_943300_943554	JH126953.1_+_943300_943527	0
ENSLACG00000009279	JH127661.1_-1_408480_409880	ENSLACP00000007166_JH127661.1_408594_410942	JH127661.1_-_408594_410942	1
ENSLACG00000009710	JH126625.1_-1_442967_731606	ENSLACP00000007228_JH126625.1_443908_444159	JH126625.1_-_443932_444159	1
ENSLACG00000006477	JH128511.1_-1_220197_221080	ENSLACP00000007304_JH128511.1_220197_221080	JH128511.1_-_220197_221041	1
ENSLACG00000006874	JH126601.1_1_241963_461158	ENSLACP00000007761_JH126601.1_241963_242982	JH126601.1_+_242053_242979	1
ENSLACG00000006141	JH126937.1_-1_203212_1235704	ENSLACP00000007861_JH126937.1_1215313_1215631	JH126937.1_-_1215313_1215631	0
ENSLACG00000006992	JH127608.1_-1_249336_250654	ENSLACP00000007900_JH127608.1_249336_250528	JH127608.1_-_249573_250528	1
ENSLACG00000011793	JH127610.1_-1_636925_739628	ENSLACP00000007916_JH127610.1_666988_667230	JH127610.1_-_666985_667230	0
ENSLACG00000007624	JH126903.1_1_288546_290304	ENSLACP00000008202_JH126903.1_288546_290301	JH126903.1_+_288546_290265	1
ENSLACG00000017483	JH126579.1_1_1959699_2304184	ENSLACP00000008257_JH126579.1_2078847_2079173	JH126579.1_+_2078895_2079143	0
ENSLACG00000011745	JH127522.1_1_631743_632903	ENSLACP00000008271_JH127522.1_631689_632846	JH127522.1_+_631749_632879	1
ENSLACG00000007474	JH127671.1_-1_278330_279906	ENSLACP00000008443_JH127671.1_278597_279906	JH127671.1_-_278693_279906	1
ENSLACG00000007747	JH127310.1_-1_296269_448753	ENSLACP00000008764_JH127310.1_399245_399571	JH127310.1_-_399395_399571	0
ENSLACG00000007802	JH127047.1_1_299962_338143	ENSLACP00000008831_JH127047.1_337931_338143	JH127047.1_+_337931_338125	1
ENSLACG00000016297	JH126771.1_1_1518951_1692965	ENSLACP00000008965_JH126771.1_1676797_1677000	JH126771.1_+_1676797_1677000	1
ENSLACG00000007956	JH126590.1_1_310614_744166	ENSLACP00000009011_JH126590.1_530506_530682	JH126590.1_+_530512_530676	1
ENSLACG00000022266	JH127779.1_-1_437357_642461	ENSLACP00000009017_JH127779.1_531694_531933	JH127779.1_-_531769_531933	1
ENSLACG00000003767	JH127652.1_-1_95715_747323	ENSLACP00000009069_JH127652.1_274078_274293	JH127652.1_-_274078_274293	0
ENSLACG00000009127	JH128203.1_1_396164_467227	ENSLACP00000009166_JH128203.1_444735_444959	JH128203.1_+_444735_444956	1
ENSLACG00000008166	JH126596.1_-1_324547_354617	ENSLACP00000009255_JH126596.1_325638_326093	JH126596.1_-_325635_326087	1
ENSLACG00000010619	JH128021.1_1_519149_520440	ENSLACP00000009314_JH128021.1_519203_521105	JH128021.1_+_519428_520991	1
ENSLACG00000008647	JH126920.1_1_358918_360143	ENSLACP00000009550_JH126920.1_358893_360155	JH126920.1_+_359184_360149	1
ENSLACG00000009346	JH128132.1_-1_413562_415451	ENSLACP00000009608_JH128132.1_413547_415442	JH128132.1_-_413547_415442	1
ENSLACG00000016217	JH126563.1_1_1491099_1521077	ENSLACP00000009843_JH126563.1_1491108_1491263	JH126563.1_+_1491108_1491263	1
ENSLACG00000010555	JH126614.1_-1_513830_543945	ENSLACP00000009883_JH126614.1_543517_543951	JH126614.1_-_543571_543894	1
ENSLACG00000008817	JH127861.1_-1_372024_374124	ENSLACP00000010003_JH127861.1_372024_374124	JH127861.1_-_372489_373944	1
ENSLACG00000008862	JH127319.1_-1_375525_378253	ENSLACP00000010054_JH127319.1_376748_377782	JH127319.1_-_376961_377779	1
ENSLACG00000006310	JH127728.1_1_165128_261303	ENSLACP00000010107_JH127728.1_211758_211961	JH127728.1_+_211755_211931	0
ENSLACG00000009029	JH128368.1_1_388592_390567	ENSLACP00000010249_JH128368.1_389062_390567	JH128368.1_+_389173_390567	1
ENSLACG00000004956	JH129640.1_1_145992_214560	ENSLACP00000010396_JH129640.1_145965_146201	JH129640.1_+_145965_146198	0
ENSLACG00000014754	JH127108.1_-1_1092772_1204931	ENSLACP00000010407_JH127108.1_1136232_1136942	JH127108.1_-_1136159_1136942	0
ENSLACG00000015376	JH126787.1_1_1245297_1269274	ENSLACP00000010440_JH126787.1_1245297_1245746	JH126787.1_+_1245297_1245746	0
ENSLACG00000012236	JH126701.1_-1_692740_694796	ENSLACP00000010532_JH126701.1_693030_694325	JH126701.1_-_693027_694303	1
ENSLACG00000009478	JH127550.1_1_423958_771418	ENSLACP00000010765_JH127550.1_599863_600147	JH127550.1_+_599905_600144	1
ENSLACG00000005674	JH128530.1_1_179106_366937	ENSLACP00000010916_JH128530.1_179178_179621	JH128530.1_+_179130_179450	1
ENSLACG00000011236	JH127351.1_-1_583023_845506	ENSLACP00000011181_JH127351.1_608015_608182	JH127351.1_-_608015_608182	0
ENSLACG00000010037	JH127231.1_1_467262_659045	ENSLACP00000011408_JH127231.1_548674_549090	JH127231.1_+_548755_549090	0
ENSLACG00000008450	JH128430.1_-1_343957_346306	ENSLACP00000011415_JH128430.1_343725_346303	JH128430.1_-_343725_346303	1
ENSLACG00000010804	JH127552.1_1_536383_620725	ENSLACP00000011799_JH127552.1_606666_606932	JH127552.1_+_606702_606881	1
ENSLACG00000016177	JH126883.1_1_1477381_1478387	ENSLACP00000011898_JH126883.1_1478079_1478384	JH126883.1_+_1478079_1478384	1
ENSLACG00000008445	JH127593.1_-1_343855_458753	ENSLACP00000011904_JH127593.1_420272_420451	JH127593.1_-_420272_420430	1
ENSLACG00000010119	JH127656.1_-1_473674_642591	ENSLACP00000012164_JH127656.1_527577_528368	JH127656.1_-_527580_528229	0
ENSLACG00000010707	JH127656.1_-1_527577_528368	ENSLACP00000012164_JH127656.1_527577_528368	JH127656.1_-_527580_528229	1
ENSLACG00000005721	JH127798.1_-1_181530_565423	ENSLACP00000012176_JH127798.1_311659_311889	JH127798.1_-_311659_311865	1
ENSLACG00000005437	JH129217.1_1_167610_169165	ENSLACP00000012199_JH129217.1_167601_169177	JH129217.1_+_167601_169162	1
ENSLACG00000010786	JH127571.1_1_534889_638277	ENSLACP00000012254_JH127571.1_589487_589756	JH127571.1_+_589499_589729	1
ENSLACG00000016391	JH126757.1_-1_1560155_1604850	ENSLACP00000012367_JH126757.1_1604680_1604859	JH126757.1_-_1604680_1604859	1
ENSLACG00000017884	JH126650.1_1_2463458_2464891	ENSLACP00000012391_JH126650.1_2463242_2464894	JH126650.1_+_2463326_2464290	0
ENSLACG00000013674	JH126868.1_1_551243_1076342	ENSLACP00000012440_JH126868.1_747418_747585	JH126868.1_+_747418_747576	1
ENSLACG00000009179	JH127319.1_-1_400684_402209	ENSLACP00000012742_JH127319.1_401385_402311	JH127319.1_-_401454_402308	1
ENSLACG00000011365	JH126760.1_-1_594705_677058	ENSLACP00000012907_JH126760.1_676861_677049	JH126760.1_-_676861_677040	1
ENSLACG00000011375	JH127452.1_1_595692_656642	ENSLACP00000012917_JH127452.1_610178_611203	JH127452.1_+_610265_611203	1
ENSLACG00000001105	JH127017.1_-1_10064_10455	ENSLACP00000013024_JH127017.1_10156_10473	JH127017.1_-_10156_10473	1
ENSLACG00000014873	JH127009.1_1_1119477_1184315	ENSLACP00000013092_JH127009.1_1180836_1181189	JH127009.1_+_1180869_1181189	1
ENSLACG00000011509	JH127133.1_1_608598_1107284	ENSLACP00000013440_JH127133.1_807397_807591	JH127133.1_+_807397_807591	1
ENSLACG00000014076	JH126901.1_-1_958436_1124425	ENSLACP00000013513_JH126901.1_1091736_1092095	JH126901.1_-_1091853_1092095	1
ENSLACG00000011921	JH126734.1_1_652404_693380	ENSLACP00000013540_JH126734.1_652821_653201	JH126734.1_+_652824_653201	1
ENSLACG00000009348	JH127184.1_1_413630_415121	ENSLACP00000013801_JH127184.1_413231_415127	JH127184.1_+_413246_415007	1
ENSLACG00000012149	JH127668.1_-1_682031_684344	ENSLACP00000013801_JH127668.1_682031_683821	JH127668.1_-_682238_683419	1
ENSLACG00000006155	JH128059.1_1_203875_296672	ENSLACP00000013814_JH128059.1_283911_284087	JH128059.1_+_283911_284087	1
ENSLACG00000017812	JH126635.1_-1_2397558_2641809	ENSLACP00000013841_JH126635.1_2617328_2617579	JH126635.1_-_2617289_2617516	1
ENSLACG00000001437	JH126931.1_-1_17532_908397	ENSLACP00000014093_JH126931.1_153683_153904	JH126931.1_-_153698_153904	1
ENSLACG00000012642	JH127522.1_-1_742688_825938	ENSLACP00000014364_JH127522.1_775518_775673	JH127522.1_-_775518_775676	0
ENSLACG00000011473	JH126666.1_1_605022_605514	ENSLACP00000014406_JH126666.1_605028_605468	JH126666.1_+_605028_605511	1
ENSLACG00000012786	JH126642.1_1_763899_765635	ENSLACP00000014528_JH126642.1_764172_765635	JH126642.1_+_764457_765931	1
ENSLACG00000007391	JH126842.1_1_272887_273784	ENSLACP00000014641_JH126842.1_272941_273778	JH126842.1_+_272941_273778	1
ENSLACG00000009680	JH127663.1_1_441190_632125	ENSLACP00000014670_JH127663.1_489317_491309	JH127663.1_+_489317_490791	0
ENSLACG00000010293	JH127663.1_1_489069_491213	ENSLACP00000014670_JH127663.1_489317_491309	JH127663.1_+_489317_490791	1
ENSLACG00000012959	JH126878.1_-1_789533_845580	ENSLACP00000014725_JH126878.1_789536_789853	JH126878.1_-_789536_789757	1
ENSLACG00000013053	JH127047.1_1_802492_836804	ENSLACP00000014826_JH127047.1_802628_802912	JH127047.1_+_802628_802912	1
ENSLACG00000013108	JH127181.1_1_809917_1021982	ENSLACP00000014895_JH127181.1_992429_992680	JH127181.1_+_992429_992653	0
ENSLACG00000010463	JH127872.1_-1_505649_530142	ENSLACP00000014917_JH127872.1_517459_517647	JH127872.1_-_517462_517647	0
ENSLACG00000013184	JH127255.1_-1_819954_821855	ENSLACP00000014980_JH127255.1_819954_821855	JH127255.1_-_820287_821720	1
ENSLACG00000012278	JH127323.1_-1_697606_699224	ENSLACP00000015045_JH127323.1_697501_699218	JH127323.1_-_697348_699043	1
ENSLACG00000013252	JH126892.1_-1_829930_839088	ENSLACP00000015059_JH126892.1_829933_830163	JH126892.1_-_829936_830157	1
ENSLACG00000011584	JH127581.1_-1_616055_802897	ENSLACP00000015224_JH127581.1_645040_645621	JH127581.1_-_645133_645615	1
ENSLACG00000010888	JH127928.1_1_354966_557717	ENSLACP00000015334_JH127928.1_461260_462074	JH127928.1_+_461377_462003	0
ENSLACG00000000568	JH128764.1_1_3162_83924	ENSLACP00000015391_JH128764.1_40850_41041	JH128764.1_+_40850_41035	0
ENSLACG00000014369	JH126790.1_-1_1013046_1070594	ENSLACP00000015637_JH126790.1_1070412_1070594	JH126790.1_-_1070412_1070594	0
ENSLACG00000013779	JH126615.1_-1_908753_1107243	ENSLACP00000015652_JH126615.1_908756_909637	JH126615.1_-_908756_909637	1
ENSLACG00000002967	JH128475.1_-1_65733_102016	ENSLACP00000015795_JH128475.1_95993_96157	JH128475.1_-_95999_96157	0
ENSLACG00000009648	JH127185.1_1_438442_440229	ENSLACP00000015916_JH127185.1_438331_440367	JH127185.1_+_438853_440316	1
ENSLACG00000014164	JH126610.1_-1_974709_1156631	ENSLACP00000016081_JH126610.1_974709_974885	JH126610.1_-_974712_974879	1
ENSLACG00000005162	JH126877.1_-1_155167_253695	ENSLACP00000016124_JH126877.1_234807_235538	JH126877.1_-_234998_235618	0
ENSLACG00000014336	JH127150.1_1_1006626_1140591	ENSLACP00000016273_JH127150.1_1006626_1006991	JH127150.1_+_1006671_1006934	1
ENSLACG00000010239	JH126978.1_-1_485084_1026151	ENSLACP00000016325_JH126978.1_540903_541145	JH126978.1_-_540915_541136	0
ENSLACG00000004944	JH128699.1_1_145577_181176	ENSLACP00000016425_JH128699.1_153320_153502	JH128699.1_+_153320_153505	0
ENSLACG00000014626	JH126597.1_-1_1065375_1168304	ENSLACP00000016597_JH126597.1_1167219_1167800	JH126597.1_-_1167393_1167800	1
ENSLACG00000014802	JH126949.1_1_1105175_1257454	ENSLACP00000016806_JH126949.1_1151422_1152021	JH126949.1_+_1151422_1151931	1
ENSLACG00000014840	JH126870.1_1_1111266_1177469	ENSLACP00000016847_JH126870.1_1162390_1162659	JH126870.1_+_1162378_1162638	0
ENSLACG00000010349	JH127546.1_-1_495264_518605	ENSLACP00000017087_JH127546.1_517184_518914	JH127546.1_-_517184_518914	0
ENSLACG00000017989	JH126585.1_-1_2576526_2602733	ENSLACP00000017239_JH126585.1_2577067_2577360	JH126585.1_-_2577070_2577360	1
ENSLACG00000015223	JH126853.1_-1_1204474_1325302	ENSLACP00000017283_JH126853.1_1204638_1205642	JH126853.1_-_1204641_1205642	1
ENSLACG00000013172	JH127173.1_-1_818080_872138	ENSLACP00000017309_JH127173.1_818083_818700	JH127173.1_-_818131_818697	1
ENSLACG00000018207	JH126599.1_1_2898164_2981822	ENSLACP00000017384_JH126599.1_2900308_2901024	JH126599.1_+_2900308_2900913	1
ENSLACG00000016936	JH126643.1_1_1818791_1819240	ENSLACP00000017454_JH126643.1_1818658_1819234	JH126643.1_+_1818743_1819237	1
ENSLACG00000015462	JH126615.1_-1_1265327_1277465	ENSLACP00000017553_JH126615.1_1265536_1265772	JH126615.1_-_1265524_1265769	1
ENSLACG00000002055	JH128140.1_1_38942_275512	ENSLACP00000017673_JH128140.1_222200_222727	JH128140.1_+_222227_222724	0
ENSLACG00000006404	JH128056.1_1_216633_522331	ENSLACP00000017706_JH128056.1_520562_520942	JH128056.1_+_520760_520948	1
ENSLACG00000015611	JH126657.1_1_1305417_1379444	ENSLACP00000017724_JH126657.1_1379244_1379441	JH126657.1_+_1379244_1379438	1
ENSLACG00000004129	JH128586.1_1_110289_110848	ENSLACP00000017826_JH128586.1_110429_111013	JH128586.1_+_110429_111013	0
ENSLACG00000001060	JH127295.1_-1_9331_94757	ENSLACP00000017834_JH127295.1_38872_39147	JH127295.1_-_38872_39084	1
ENSLACG00000016686	JH126703.1_1_1681710_1714864	ENSLACP00000017870_JH126703.1_1714676_1714957	JH126703.1_+_1714682_1714855	1
ENSLACG00000015986	JH126935.1_1_1420275_1421861	ENSLACP00000018147_JH126935.1_1420275_1421861	JH126935.1_+_1419922_1421386	1
ENSLACG00000008977	JH128299.1_-1_384754_433664	ENSLACP00000018177_JH128299.1_389729_389890	JH128299.1_-_389729_389884	0
ENSLACG00000012602	JH126795.1_1_739896_763559	ENSLACP00000018277_JH126795.1_762032_763075	JH126795.1_+_762035_763075	1
ENSLACG00000010586	JH127782.1_-1_516591_519873	ENSLACP00000018493_JH127782.1_517739_519657	JH127782.1_-_517739_519657	1
ENSLACG00000000203	JH129431.1_1_676_200073	ENSLACP00000018642_JH129431.1_150818_151009	JH129431.1_+_150818_150985	0
ENSLACG00000010078	JH127493.1_-1_471741_472508	ENSLACP00000018657_JH127493.1_471744_472664	JH127493.1_-_471900_472664	1
ENSLACG00000003388	JH127030.1_1_81475_83053	ENSLACP00000018672_JH127030.1_81247_82245	JH127030.1_+_81268_82245	0
ENSLACG00000003723	JH128287.1_-1_93863_94372	ENSLACP00000018862_JH128287.1_93863_94351	JH128287.1_-_93863_94351	1
ENSLACG00000010017	JH127560.1_1_465959_539379	ENSLACP00000019102_JH127560.1_518886_519158	JH127560.1_+_518886_519155	1
ENSLACG00000005081	JH127348.1_-1_151096_188682	ENSLACP00000019198_JH127348.1_157454_157857	JH127348.1_-_157454_157797	0
ENSLACG00000006232	JH128776.1_1_207546_208964	ENSLACP00000019743_JH128776.1_207382_209117	JH128776.1_+_207909_209117	1
ENSLACG00000017443	JH126591.1_-1_2102032_2102685	ENSLACP00000019838_JH126591.1_2102082_2102342	JH126591.1_-_2102094_2102342	1
ENSLACG00000002789	JH128676.1_1_59629_122618	ENSLACP00000019929_JH128676.1_94655_94903	JH128676.1_+_94655_94813	0
ENSLACG00000017584	JH126638.1_1_2215045_2216323	ENSLACP00000020004_JH126638.1_2215045_2216320	JH126638.1_+_2215036_2215927	1
ENSLACG00000016391	JH126757.1_-1_1560155_1604850	ENSLACP00000020028_JH126757.1_1593524_1593913	JH126757.1_-_1593524_1593751	1
ENSLACG00000007441	JH128982.1_1_276181_322661	ENSLACP00000020041_JH128982.1_320366_320590	JH128982.1_+_320402_320593	1
ENSLACG00000013710	JH127082.1_1_898983_899689	ENSLACP00000020105_JH127082.1_898707_899588	JH127082.1_+_898731_899510	0
ENSLACG00000018332	JH126578.1_-1_3074371_3107878	ENSLACP00000020258_JH126578.1_3074374_3074643	JH126578.1_-_3074371_3074631	1
ENSLACG00000013617	JH127065.1_-1_886276_886842	ENSLACP00000020415_JH127065.1_886120_886833	JH127065.1_-_886120_886812	1
ENSLACG00000015855	JH126887.1_-1_1378484_1426481	ENSLACP00000020566_JH126887.1_1378487_1378717	JH126887.1_-_1378490_1378717	1
ENSLACG00000018159	JH126587.1_-1_2827754_2881865	ENSLACP00000020668_JH126587.1_2867619_2868275	JH126587.1_-_2867619_2868185	1
ENSLACG00000018584	JH126580.1_1_3670063_3880323	ENSLACP00000020844_JH126580.1_3705141_3705587	JH126580.1_+_3705192_3705587	0
ENSLACG00000018347	JH126572.1_1_3106431_3108418	ENSLACP00000020882_JH126572.1_3106431_3108418	JH126572.1_+_3106684_3108412	1
ENSLACG00000018477	JH126565.1_1_3388091_3426648	ENSLACP00000021030_JH126565.1_3417641_3417865	JH126565.1_+_3417668_3417868	0
ENSLACG00000018031	JH126647.1_-1_2627058_2627385	ENSLACP00000021198_JH126647.1_2627194_2627385	JH126647.1_-_2627194_2627385	0
ENSLACG00000018665	JH126574.1_-1_3970719_4100749	ENSLACP00000021244_JH126574.1_4020320_4020571	JH126574.1_-_4020329_4020490	1
ENSLACG00000006579	JH127173.1_-1_225196_231935	ENSLACP00000021347_JH127173.1_225983_226894	JH127173.1_-_225983_226894	0
ENSLACG00000015271	JH126730.1_1_1216632_1260937	ENSLACP00000021497_JH126730.1_1248621_1248827	JH126730.1_+_1248621_1248815	0
ENSLACG00000018914	JH126570.1_1_5289432_5505013	ENSLACP00000021577_JH126570.1_5290771_5291670	JH126570.1_+_5290771_5291661	1
ENSLACG00000019110	JH126564.1_-1_7908843_7941399	ENSLACP00000021747_JH126564.1_7940877_7941290	JH126564.1_-_7940943_7941287	1
ENSLACG00000011111	JH127962.1_-1_568639_604013	ENSLACP00000021925_JH127962.1_568701_569054	JH127962.1_-_568719_569054	1
ENSLACG00000002689	JH126855.1_-1_56547_319871	ENSLACP00000022996_JH126855.1_137881_138129	JH126855.1_-_137917_138108	1
ENSLACG00000022584	JH126657.1_-1_102195_241120	ENSLACP00000023198_JH126657.1_102197_102472	JH126657.1_-_102197_102442	1

## Sheet: Table S3
Table S3. FPKMs of the retrocopies in each tissue
Retrocopies	Gill	Kidney	Pectoral fin	Pelvic	Pharynx	Tail muscle	Testis
ENSLACP00000002081_JH129694.1_117595_117825	0	0	0	0	0	0	0
ENSLACP00000004011_JH127084.1_296120_296751	161.837	190.362	253.448	233.592	109.478	100.157	39.8809
ENSLACP00000017454_JH126643.1_1818658_1819234	0	0	0	0	0	0	0
ENSLACP00000001481_JH130922.1_15919_16269	0	0	0	0	0	0	1.63988
ENSLACP00000006436_JH126734.1_1391030_1393142	0.785837	0	0	0	0	0	0
ENSLACP00000010407_JH127108.1_1136232_1136942	0	0	0	0	0	0	0
ENSLACP00000021623_JH126826.1_623399_623670	0	0	0	0	0	0	0
ENSLACP00000001591_JH128350.1_9393_9578	0	0	0	0	0	0	0
ENSLACP00000009011_JH126590.1_530506_530682	0	0	0	0	51.3654	0	0
ENSLACP00000017661_JH127289.1_507129_507869	0	0	0	0	0	0	0
ENSLACP00000004801_JH128439.1_135762_136781	12.5371	5.37541	12.8604	25.7452	9.228	11.695	1.6351
ENSLACP00000002577_JH127429.1_287231_288002	0	0	0	0	0	0	0
ENSLACP00000009166_JH128203.1_444735_444959	0	0	0	0	0	0	140.384
ENSLACP00000010142_JH126599.1_385417_385620	0	0	0	0	0	0	0
ENSLACP00000014421_JH127556.1_607367_607849	0	0	0	0	0	0	0
ENSLACP00000022996_JH126855.1_137881_138129	23.1989	0	0	71.0412	0	10.7571	14.2279
ENSLACP00000001663_JH127287.1_20284_20889	0	0	0	0	0	0	0
ENSLACP00000010532_JH126701.1_693030_694325	0.223492	0	0.405935	0	0	0	0.510328
ENSLACP00000002706_JH130309.1_76112_76324	0	0	0	0	0	0	9.495
ENSLACP00000012254_JH127571.1_589487_589756	0	0	0	0	4.93349	4.71673	0
ENSLACP00000015747_JH127711.1_8790_8947	0	0	0	0	0	0	0
ENSLACP00000007228_JH126625.1_443908_444159	0	0	19.6287	13.139	0	0	0
ENSLACP00000005574_JH127911.1_275817_276897	0	0	0	0	0	0	0
ENSLACP00000000368_JH126848.1_71901_72119	0	0	0	0	0	0	0
ENSLACP00000009233_JH130027.1_134096_134581	1.52337	0	0	0	2.2165	1.41275	7.58072
ENSLACP00000000552_JH129303.1_210009_210911	0	0	0	0	0	0	0
ENSLACP00000013841_JH126635.1_2617328_2617579	0	0	0	0	0	0	0
ENSLACP00000014406_JH126666.1_605028_605468	1.77285	7.65128	10.4745	6.51471	1.93461	3.08269	1.43959
ENSLACP00000003583_JH129284.1_7259_7825	0	0	0	0	0	0	0
ENSLACP00000018672_JH127030.1_81247_82245	0	0	0	0	0	0.216494	0
ENSLACP00000004629_JH129214.1_119992_120458	0	0	0	0	0	0	0
ENSLACP00000018862_JH128287.1_93863_94351	0	1.66907	0	3.99694	0	0	1.41331
ENSLACP00000012652_JH126991.1_944746_945090	0	0	0	0	0	0	0
ENSLACP00000005875_JH128684.1_281008_281391	0	0	0	0	0	0	0
ENSLACP00000017553_JH126615.1_1265536_1265772	7.95831	0	0	4.8741	0	0	0
ENSLACP00000019198_JH127348.1_157454_157857	0	1.76978	0	0	0	0	0
ENSLACP00000015315_JH127061.1_120586_120888	0	0	0	0	0	0	0
ENSLACP00000009250_JH127598.1_600008_600193	0	0	0	0	0	0	0
ENSLACP00000015508_JH127087.1_100961_101227	0	0	0	0	0	0	0
ENSLACP00000005569_JH128312.1_184955_185191	0	5.87318	33.5894	39.3809	0	8.51867	11.6157
ENSLACP00000005076_JH127008.1_708920_709802	0.926648	1.06646	4.04023	0	1.34827	2.83587	1.69113
ENSLACP00000020882_JH126572.1_3106431_3108418	0	0	0	0	0	0	0
ENSLACP00000007900_JH127608.1_249336_250528	0	0	0	0	0.233182	0.222937	0.208982
ENSLACP00000017087_JH127546.1_517184_518914	0	0	0	0	0	0	1.88957
ENSLACP00000008214_JH126704.1_983530_984006	0	0	0	0	0	0	0
ENSLACP00000008257_JH126579.1_2078847_2079173	0	0	0	0	0	0	1.60992
ENSLACP00000002375_JH127030.1_113206_113742	0	0	0	0	0	0	0
ENSLACP00000015853_JH128667.1_70967_72140	0.247537	0	0	0	0	0	2.66426
ENSLACP00000014855_JH128247.1_509922_510251	0	0	0	0	0	0	0
ENSLACP00000009255_JH126596.1_325638_326093	0.501345	0.961652	0.911562	0	1.45891	0	0.976319
ENSLACP00000008565_JH126986.1_1405920_1406108	0	0	0	0	0	0	0
ENSLACP00000006890_JH127497.1_167433_169764	0	0	0	0	0	0	0
ENSLACP00000015391_JH128764.1_40850_41041	0	0	0	0	0	0	0
ENSLACP00000001999_JH127745.1_344602_344781	0	0	0	47.6296	0	0	0
ENSLACP00000013814_JH128059.1_283911_284087	0	0	0	0	0	0	0
ENSLACP00000020844_JH126580.1_3705141_3705587	0.6603	0	2.40218	3.63963	0.960734	0.918524	1.28325
ENSLACP00000012391_JH127232.1_1047545_1049236	0	0	0	0.629966	0	0	0
ENSLACP00000015795_JH128475.1_95993_96157	0	42.6613	0	81.7293	0	30.9387	25.7202
ENSLACP00000002176_JH126732.1_823380_823642	0	0	0	0	0	0	0
ENSLACP00000007861_JH126937.1_1215313_1215631	0	0	0	0	0	0	0
ENSLACP00000006171_JH130572.1_55416_56932	0	0	0	0	0	0	0
ENSLACP00000004965_JH127361.1_592861_593046	0	52.1999	0	0	13.1986	0	0
ENSLACP00000020105_JH127082.1_898707_899588	0	0.806894	0	0.772912	0	0	0.137047
ENSLACP00000003523_JH127517.1_500858_501104	0	0	0	0	0	0	0
ENSLACP00000019580_JH126590.1_369051_369436	0	0	0	0	0	0	0
ENSLACP00000000521_JH130748.1_44797_45315	0	0	0	0	0	0	0.21886
ENSLACP00000014917_JH127872.1_517459_517647	0	0	0	0	0	0	0
ENSLACP00000002562_JH127861.1_645161_646447	0	0	0	0	0	0	0
ENSLACP00000006534_JH128933.1_185347_185796	0	0	0	0	0	0.484296	0
ENSLACP00000003588_JH127200.1_307408_307815	0	0	0	0	0	0	0
ENSLACP00000011785_JH127580.1_619988_620461	0	0	0	0	0	0	0
ENSLACP00000010930_JH127377.1_630906_632664	0.233653	0	0.282902	0	0	0	0.0508347
ENSLACP00000012924_JH130169.1_2320_2968	0	0	0	0	0	0	0
ENSLACP00000021747_JH126564.1_7940877_7941290	0	0	0	0	0	0	2.95688
ENSLACP00000008974_JH129562.1_42438_43517	0	0	0	0	0	0	0
ENSLACP00000015059_JH126892.1_829933_830163	0	15.32	21.9377	0	11.6209	5.55517	137.877
ENSLACP00000000250_JH127294.1_49759_49920	0	0	36.7661	0	0	0	0
ENSLACP00000012176_JH127798.1_311659_311889	0	0	0	0	0	0	0
ENSLACP00000012033_JH126869.1_1653494_1654318	0	0	0	0	0	0	0
ENSLACP00000001466_JH127301.1_46821_47995	0	0	0	0	0	0	0
ENSLACP00000020861_JH128195.1_20472_20681	0	0	0	0	0	0	0
ENSLACP00000004001_JH127007.1_611498_611750	0	0	0	0	0	0	0
ENSLACP00000001582_JH127887.1_645789_646058	0	0	0	6.97835	0	0	0
ENSLACP00000009843_JH126563.1_1491108_1491263	0	0	0	46.2928	0	0	0
ENSLACP00000019102_JH127560.1_518886_519158	0	0	0	0	0	0	1.21321
ENSLACP00000002253_JH127726.1_51033_52352	0.228447	0	0	0	0	0	0
ENSLACP00000010003_JH127861.1_372024_374124	0	0	0.34729	0	0	0	0
ENSLACP00000014942_JH128138.1_476413_476871	0	0	0	0	0	0	0
ENSLACP00000006524_JH126956.1_534373_535413	0	0	0	0	0	0	0.103099
ENSLACP00000005335_JH127276.1_211192_211449	0	0	12.2439	0	0	0	86.3165
ENSLACP00000007044_JH126602.1_208729_209193	0	0	0	0	0	0	0.401272
ENSLACP00000001466_JH126933.1_245349_247374	0	0.251228	0	0.120324	0.190568	0.273292	0.04275
ENSLACP00000001639_JH130057.1_137297_137710	0	0	0	0	0	0	0
ENSLACP00000008202_JH126903.1_288546_290301	0.78817	0	1.14516	0	0	0	0.0514428
ENSLACP00000008139_JH126590.1_1160084_1160263	0	0	0	0	0	0	0
ENSLACP00000020557_JH127138.1_323067_323403	0	0	0	0	0	0	0
ENSLACP00000017724_JH126657.1_1379244_1379441	50.1799	0	0	0	0	0	0
ENSLACP00000021199_JH127961.1_234392_234652	0	0	0	0	0	0	4.43325
ENSLACP00000005633_JH128051.1_581190_581360	0	0	0	0	0	0	0
ENSLACP00000004883_JH128767.1_224846_225412	0	0	0	0	0	0	0
ENSLACP00000018176_JH127264.1_866854_867171	0	0	0	0	0	0	0
ENSLACP00000001714_JH127965.1_79302_79625	1.08267	12.4603	19.7152	3.97851	3.15056	3.01214	0
ENSLACP00000020848_JH126649.1_481907_483351	0	0	0	0	0	0	0
ENSLACP00000007060_JH127662.1_751092_751328	0	0	0	0	0	0	0
ENSLACP00000016597_JH126597.1_1167219_1167800	1.2382	2.37505	2.25205	1.13751	0	0	2.8089
ENSLACP00000000434_JH128461.1_50469_50657	0	0	0	0	0	0	0
ENSLACP00000019571_JH127194.1_420299_420616	0	0	0	0	0	0	0
ENSLACP00000004096_JH130208.1_132229_132771	0	0	0	0	0.553735	0	55.9189
ENSLACP00000004133_JH128174.1_282617_287295	0	0	0	0.149993	0	0	0.266588
ENSLACP00000007304_JH128511.1_220197_221080	0	0	0	0	0	0	0
ENSLACP00000014826_JH127047.1_802628_802912	1.58771	0	5.78917	0	0	2.20861	0
ENSLACP00000002939_JH128687.1_310145_310387	0	0	0	0	0	0	0
ENSLACP00000010339_JH127154.1_316293_316535	0	0	0	0	0	0	0
ENSLACP00000002051_JH127081.1_544502_545674	0	0	0	0	0	0	0
ENSLACP00000015334_JH127928.1_461260_462074	0	0	0	0	0	0	0
ENSLACP00000017239_JH126585.1_2577067_2577360	7.43056	0	0	0	0	0	74.3687
ENSLACP00000002972_JH127665.1_260855_261190	0	0	0	10.8164	0	0	0
ENSLACP00000000976_JH127554.1_767653_769422	0	0	0	0	0	0	0
ENSLACP00000017834_JH127295.1_38872_39147	0	0	0	0	0	0	0
ENSLACP00000007998_JH129410.1_152168_152632	0	0	0	0	0	0	0
ENSLACP00000014670_JH127663.1_489317_491309	0	0	0	0	0	0	0.0614465
ENSLACP00000000879_JH126608.1_2794698_2794956	0	0	0	0	0	0	0
ENSLACP00000016119_JH128849.1_209949_210958	0	0	0	0	0	0	0
ENSLACP00000002403_JH126698.1_1990744_1990989	0	0	0	0	0	0	0
ENSLACP00000019421_JH127411.1_619203_619514	0	0	0	0	0	0	0
ENSLACP00000018771_JH128051.1_120578_120778	0	0	0	0	0	0	0
ENSLACP00000013830_JH128753.1_77286_78180	0	0	0	0	0	0	0
ENSLACP00000004447_JH127430.1_213083_213915	0	0	0.478086	0	0	0	0
ENSLACP00000017833_JH126882.1_1196643_1197348	0	0	0	0	0	0	0
ENSLACP00000018147_JH126935.1_1420275_1421861	0.189834	0	0	0	0	0	0
ENSLACP00000001165_JH126639.1_1380592_1380992	3.855	4.92962	5.84328	1.1805	1.86967	2.68129	9.99151
ENSLACP00000005023_JH131904.1_22784_23050	0	0	0	0	0	0	0
ENSLACP00000021198_JH126647.1_2627194_2627385	951.154	993.805	2874.68	1349.78	303.788	408.769	246.617
ENSLACP00000006187_JH127242.1_770694_772604	0	0	0	0	0	0	0
ENSLACP00000011658_JH128287.1_207919_208359	0	0	0	0	0	0	0
ENSLACP00000020519_JH127137.1_753663_753923	0	0	0	0	0	0	0
ENSLACP00000004865_JH129020.1_224614_224832	0	0	0	0	0	0	11.5189
ENSLACP00000016811_JH127797.1_655812_656033	0	0	0	0	0	0	0
ENSLACP00000017309_JH127173.1_818083_818700	1.01463	1.29747	0	0	0.984187	1.88189	0.440011
ENSLACP00000006506_JH126718.1_1699321_1699548	46.3978	0	14.2311	0	0	0	0
ENSLACP00000017384_JH126599.1_2900308_2901024	0.912994	1.1675	0.553052	0	0	1.69338	0
ENSLACP00000016273_JH127150.1_1006626_1006991	0	0	0	0	0	0	0
ENSLACP00000004223_JH127486.1_458885_459535	0.272801	0	0	0.501234	0	0	0
ENSLACP00000001297_JH127322.1_230082_230477	0	0	0	3.83026	0	0	0
ENSLACP00000011529_JH126894.1_77077_77674	0	0	0	0	0	0	0
ENSLACP00000012919_JH127539.1_269901_270648	0	0	0	0	0	0	0
ENSLACP00000006959_JH127906.1_351720_352865	1.52559	0	2.77118	1.0193	0.201794	0.964639	0.180902
ENSLACP00000001466_JH128180.1_448198_450280	0	0	0	0	0	0	0.105921
ENSLACP00000012144_JH128034.1_47045_47425	0	0	0	0	0	0	0
ENSLACP00000004416_JH126607.1_2435036_2436456	0	0	0	0	0	0	0.0731105
ENSLACP00000017519_JH128783.1_169245_169589	0	0	0	0	0	0	0
ENSLACP00000016962_JH126760.1_1430998_1431252	0	0	0	0	0	0	0
ENSLACP00000007274_JH127159.1_86089_86391	0	0	0	0	0	0	0
ENSLACP00000021244_JH126574.1_4020320_4020571	0	0	0	0	0	0	0
ENSLACP00000020602_JH126587.1_3305881_3306084	0	0	0	0	0	0	0
ENSLACP00000013801_JH127184.1_413231_415127	0	0	0	0	0	0	0
ENSLACP00000016320_JH129107.1_15536_16318	0	0	0	0	0	0	0
ENSLACP00000015301_JH127492.1_381899_383646	0	0	0	0	0	0	0.151509
ENSLACP00000003802_JH128452.1_52298_53332	0	0	0	0	0	0	0.0954707
ENSLACP00000002819_JH129042.1_112172_112483	0	0	0	0	0	0	0
ENSLACP00000007142_JH127171.1_642707_643027	0	0	0	0	1.65983	0	30.1228
ENSLACP00000020028_JH126757.1_1593524_1593913	0	0	0	0	0	0	0
ENSLACP00000011181_JH127351.1_608015_608182	0	0	0	0	0	44.1016	159.349
ENSLACP00000016468_JH133214.1_11420_12924	0	0	0	0	0	0	0
ENSLACP00000020207_JH127528.1_377662_378129	0	0	0	0	0	0	0
ENSLACP00000000216_JH128179.1_356684_357013	0	0	0	0	0	0	0
ENSLACP00000003638_JH128364.1_454916_455323	0	0	0	0	0.900791	0.861214	0.802544
ENSLACP00000002242_JH127389.1_612025_613348	0.299463	0	0	0	0	0	0
ENSLACP00000002562_JH126960.1_489726_491022	0	0	0	0	0	0	0
ENSLACP00000019305_JH126885.1_1262000_1263097	0.864523	0	0.523465	1.05896	0	0	0.281893
ENSLACP00000013641_JH127253.1_695083_695394	0	0	0	0	0	0	0
ENSLACP00000006952_JH127379.1_274052_274213	0	0	0	0	0	0	0
ENSLACP00000002657_JH127336.1_163031_163249	0	7.24262	34.5588	0	0	21.0099	54.6038
ENSLACP00000019342_JH127914.1_109480_109661	0	0	0	0	0	0	0
ENSLACP00000004690_JH128425.1_191520_192317	0	0	0	0	0	0	0
ENSLACP00000020014_JH127300.1_340974_341516	0	0	0	0	0	0	0.472218
ENSLACP00000006452_JH128030.1_420422_420622	0	0	0	0	0	0	0
ENSLACP00000017283_JH126853.1_1204638_1205642	0.603502	0.868202	0.274068	0.831639	0.65857	0.629635	0.0983826
ENSLACP00000000505_JH127181.1_1048920_1049729	0	0	0	0	0	0	0
ENSLACP00000016854_JH127012.1_151022_153570	0	0	0	0	0	0	0
ENSLACP00000011396_JH128169.1_464307_465689	1.09038	0	0	0	0	0	0
ENSLACP00000013523_JH128179.1_74710_74880	0	0	0	0	0	0	0
ENSLACP00000003557_JH126708.1_1579638_1579793	0	0	0	0	0	0	0
ENSLACP00000003413_JH130116.1_93512_93724	0	20.7901	49.721	0	39.4255	30.1547	23.5835
ENSLACP00000015265_JH128644.1_64782_66432	0	0	0	1.65226	0.373833	0	0
ENSLACP00000002364_JH128667.1_192442_193043	0	0	0	0	0	0	0
ENSLACP00000001791_JH126599.1_1868346_1868657	0	0	0	0	0	0	0
ENSLACP00000005268_JH126638.1_1321851_1323079	0.99083	0	0.900165	0	0	0	0.322645
ENSLACP00000002392_JH126627.1_1481698_1482066	0	0	0	1.39824	0	0	0
ENSLACP00000014895_JH127181.1_992429_992680	0	0	0	0	0	0	0
ENSLACP00000011448_JH128485.1_410603_410863	6.66181	38.3349	159.171	171.362	0	0	0
ENSLACP00000015224_JH127581.1_645040_645621	4.44875	0	8.89639	0	0	0	0.288993
ENSLACP00000006409_JH128955.1_25303_25902	0	0	0	0	0.496344	0	0.665691
ENSLACP00000012980_JH127575.1_210993_211226	0	0	0	0	0	0	0
ENSLACP00000001233_JH132149.1_14308_14569	0	0	0	0	0	0	0
ENSLACP00000001080_JH127790.1_438204_438751	0	0	0	0	0	0	0
ENSLACP00000004974_JH128414.1_56326_58444	0.069359	0	0	0	0	0	0.0452752
ENSLACP00000008764_JH127310.1_399245_399571	0	0	0	0	0	0	0
ENSLACP00000019838_JH126591.1_2102082_2102342	0	0	0	0	0	0	0
ENSLACP00000012944_JH126783.1_808597_808930	0	0	0	0	0	4.16007	0
ENSLACP00000000986_JH127116.1_243382_244921	0	0	0	0	0	0	0
ENSLACP00000002173_JH127080.1_595554_595886	0	0	0	0	0	0	0
ENSLACP00000022161_JH130124.1_22501_23122	0.584637	1.12142	0	0	0	0	0
ENSLACP00000001228_JH128117.1_567199_568450	0	0	0	0	0	0	0.0790048
ENSLACP00000002938_JH128339.1_94153_94425	0	0	0	0	0	0	87.0396
ENSLACP00000010765_JH127550.1_599863_600147	0	0	5.32895	0	0	0	0
ENSLACP00000005574_JH126768.1_586691_587896	0	0	0	0	0	0	0.196018
ENSLACP00000015045_JH127323.1_697501_699218	0	0	0	0	0	0	0
ENSLACP00000006740_JH127482.1_21371_21528	0	0	0	0	0	0	0
ENSLACP00000001228_JH126679.1_1698377_1699522	0	0	0	0	0	0	0
ENSLACP00000021749_JH126580.1_2755373_2755679	0	0	0	0	0	0	0
ENSLACP00000004750_JH130223.1_98766_100312	0	0	0	0	0	0.144036	0.202679
ENSLACP00000014980_JH127255.1_819954_821855	0.194668	0	0.707135	0	0	0.135399	0.38108
ENSLACP00000005342_JH129818.1_181139_182261	0.267366	0	0.242827	0	0	0	0
ENSLACP00000018642_JH129431.1_150818_151009	0	0	0	0	0	0	74.9876
ENSLACP00000012917_JH127452.1_610178_611203	1.14824	0.314641	0.893946	0	0	0	2.35279
ENSLACP00000000523_JH126579.1_2227645_2228709	0	0	0.595964	0	0	0	0
ENSLACP00000006187_JH129243.1_169964_171965	0	0.573688	0	1.09906	0.217584	0	0.780121
ENSLACP00000004950_JH129298.1_132674_132962	0	0	0	0	0	0	0
ENSLACP00000016972_JH127791.1_152624_153735	0	0	0	0	0	0	0
ENSLACP00000001466_JH128448.1_428736_430756	0	0	0	0	0	0	0.100686
ENSLACP00000006899_JH126802.1_307161_308156	0.787467	0	0.286095	0	0.229152	0.657253	1.43765
ENSLACP00000018493_JH127782.1_517739_519657	0	0	0	0	0	0	0
ENSLACP00000017342_JH129012.1_283926_284228	0	0	0	0	0	0	0
ENSLACP00000001448_JH131721.1_37460_38002	0	0	0	0	0	0	0
ENSLACP00000016847_JH126870.1_1162390_1162659	14.9558	0	0	0	3.10867	0	4.08554
ENSLACP00000005089_JH128916.1_195705_196622	0	0	0	0	0	0	0
ENSLACP00000011408_JH127231.1_548674_549090	0	0	0	0	0	0	0
ENSLACP00000000232_JH127601.1_753577_753831	0	213.307	456.107	204.323	64.721	92.8161	25.7202
ENSLACP00000006605_JH131438.1_28088_29325	0	0	0	0	0	0	0
ENSLACP00000015916_JH127185.1_438331_440367	0	0	0	0	0	0	0
ENSLACP00000023198_JH126657.1_102197_102472	0	0	0	0	0	0	0
ENSLACP00000007091_JH127802.1_76393_77701	0	0	0	0	0	0	0.167225
ENSLACP00000007447_JH126562.1_6131461_6131718	2.65277	0	0	0	0	0	0
ENSLACP00000021139_JH126650.1_1995654_1995840	0	0	0	0	0	0	0
ENSLACP00000000800_JH126631.1_2362213_2362389	0	0	0	0	0	0	0
ENSLACP00000009314_JH128021.1_519203_521105	0	0	0	0	0	0	0
ENSLACP00000002035_JH127185.1_92900_93118	0	0	0	0	0	0	3.59291
ENSLACP00000010107_JH127728.1_211758_211961	35.3781	0	152.572	43.3349	0	0	14.1813
ENSLACP00000006910_JH128180.1_497145_498260	0	0	0	0	0	0	9.96822
ENSLACP00000013513_JH126901.1_1091736_1092095	0	0	0	0	0	0	0
ENSLACP00000005907_JH130097.1_109977_110339	0	0	0	0	0	0	0
ENSLACP00000019743_JH128776.1_207382_209117	0	0	0	0.658161	0	0	0
ENSLACP00000000833_JH128567.1_4640_5272	0	0	0	0	0	0	0
ENSLACP00000009550_JH126920.1_358893_360155	0	0	0	0	0	0	0
ENSLACP00000017870_JH126703.1_1714676_1714957	0	0	0	0	0	0	0
ENSLACP00000010007_JH127464.1_363172_364013	0	0	0	0	0	0	0
ENSLACP00000006903_JH126849.1_493262_493618	0	0	0	0	0	0	0
ENSLACP00000003574_JH130548.1_74953_76012	0.842996	0	0	0.258148	0	0	0
ENSLACP00000017186_JH126910.1_1207209_1207557	0	0	0	0	0	0	0
ENSLACP00000005689_JH128525.1_6647_8368	0.790273	0.151586	0	0.435605	0	0.109932	0.10316
ENSLACP00000002902_JH127219.1_915859_916011	0	0	0	0	0	0	86.606
ENSLACP00000006497_JH126676.1_2324499_2325206	0	0	0	0	0	0	0
ENSLACP00000007104_JH128179.1_130710_131860	0	0	0	0	0	0	0
ENSLACP00000020414_JH129939.1_136852_137814	0	0	0	0	0	0	0
ENSLACP00000013801_JH129391.1_195104_196876	0	0	0	0.419651	0	0	0
ENSLACP00000013024_JH127017.1_10156_10473	0	0	0	0	0	0	0
ENSLACP00000004281_JH126569.1_5973001_5973345	0	0	0	0	0	0	0
ENSLACP00000014528_JH126642.1_764172_765635	0	0	0	0	0	0	0
ENSLACP00000010249_JH128368.1_389062_390567	0.201111	0	0	0	0.292616	0.41964	0
ENSLACP00000003015_JH126564.1_4228753_4229649	0	0	0	0	0	0	0.567661
ENSLACP00000012391_JH126650.1_2463242_2464894	0	0	0	0	0	0	0
ENSLACP00000018177_JH128299.1_389729_389890	0	0	0	0	0	0	216.515
ENSLACP00000015894_JH131123.1_37956_38117	0	0	0	0	0	0	0
ENSLACP00000011483_JH128171.1_509063_510118	0	0	0	0.778134	0	0	0.184129
ENSLACP00000013092_JH127009.1_1180836_1181189	7.77734	4.2623	6.07001	10.207	17.7823	24.7287	16.4634
ENSLACP00000017826_JH128586.1_110429_111013	0	0	0	0	0	0	0
ENSLACP00000001946_JH126761.1_2012831_2013010	0	0	0	0	0	0	0
ENSLACP00000001809_JH127453.1_621986_622189	0	0	0	0	0	0	0
ENSLACP00000012199_JH129217.1_167601_169177	0	0	0	0	0	0	0.114955
ENSLACP00000017706_JH128056.1_520562_520942	16.7275	0	15.4031	92.2031	0	0	0
ENSLACP00000016081_JH126610.1_974709_974885	0	0	0	0	0	0	0
ENSLACP00000012986_JH129195.1_92512_93855	0	0	0	0	0	0	0
ENSLACP00000010372_JH129330.1_62402_63220	0	0	0	0	0	0	0
ENSLACP00000016325_JH126978.1_540903_541145	23.9607	22.98	58.5006	0	0	11.1103	7.52059
ENSLACP00000019543_JH127659.1_515520_515879	0	0	3.74946	0	0	0	0
ENSLACP00000014653_JH128033.1_2430_3701	0	0	1.46022	0	0	0	0
ENSLACP00000010054_JH127319.1_376748_377782	0	0	3.2164	0	0	0	0
ENSLACP00000008965_JH126771.1_1676797_1677000	0	0	0	0	0	0	0
ENSLACP00000006890_JH127878.1_796_3198	0	0	0	0	0	0	0
ENSLACP00000002510_JH128793.1_178548_178759	0	0	0	0	0	0	0
ENSLACP00000014093_JH126931.1_153683_153904	0	0	0	0	0	0	0
ENSLACP00000020200_JH129019.1_193555_193889	0	0	0	0	0	0	0
ENSLACP00000005797_JH127865.1_582677_582865	0	0	0	0	36.5076	58.1726	15.3369
ENSLACP00000003612_JH127830.1_504415_504682	0	0	0	0	0	0	0
ENSLACP00000012742_JH127319.1_401385_402311	0	0	0	0	0	0	0
ENSLACP00000002180_JH128676.1_116376_118188	0	0	0	0	0	0	0
ENSLACP00000015652_JH126615.1_908756_909637	0	0.341597	0	0	0	0	0.116086
ENSLACP00000000601_JH129739.1_33360_33638	0	3.26356	9.30796	0	2.47556	2.36679	27.2281
ENSLACP00000011827_JH127687.1_509029_510714	0	0	0	0	0	0	0
ENSLACP00000013988_JH127847.1_272567_272935	0	0	4.49421	0	0	0	0
ENSLACP00000001648_JH127108.1_891517_892013	0	0	0	0	1.22993	0	0
ENSLACP00000003494_JH128614.1_346283_346612	326.185	689.841	1263.05	122.937	304.23	186.152	184.042
ENSLACP00000006605_JH129382.1_136985_138235	0	0	0	0	0	0	0
ENSLACP00000004657_JH126986.1_1229835_1230167	0	0	0	0	0	0	0
ENSLACP00000016481_JH128493.1_361606_362445	0	0.364613	4.48932	0.698515	0.553151	1.05769	1.61055
ENSLACP00000000229_JH127402.1_480592_480969	0	4.86234	0	0	0	0	4.82977
ENSLACP00000010030_JH127609.1_317912_318165	0	0	0	0	0	0	0
ENSLACP00000015625_JH127228.1_190868_191389	0	0	0	0	0	0	0
ENSLACP00000004843_JH126571.1_1237996_1238528	0	0	0	0	0	0	0
ENSLACP00000006441_JH126690.1_347658_348788	4.43809	0.798083	4.28273	2.29342	0	0.578783	0.180902
ENSLACP00000005108_JH128368.1_398899_400735	0	0	0	0	0	0	0
ENSLACP00000007146_JH126953.1_943300_943554	0	0	0	0	0	0	2.25152
ENSLACP00000020037_JH128448.1_219899_221206	0	0	0	0	0	0	0.191679
ENSLACP00000001776_JH129603.1_82101_82996	0	0	0	0	0	0.274098	0.256818
ENSLACP00000007761_JH126601.1_241963_242982	0	0.95987	0	0	0	0	0.217495
ENSLACP00000016735_JH130746.1_89289_89564	0	7.28516	0	6.97835	5.52612	7.92499	4.85284
ENSLACP00000017454_JH127530.1_323115_323651	0	0	0	0	0	0	0
ENSLACP00000010034_JH127156.1_336013_336244	0	0	0	0	0	0	0
ENSLACP00000019698_JH127027.1_327082_327249	998.657	1581.1	2911.17	2067.9	830.31	529.22	140.602
ENSLACP00000003716_JH129321.1_151678_151872	0	0	0	0	0	0	0
ENSLACP00000007905_JH127183.1_237542_237798	0	0	0	0	0	0	0
ENSLACP00000021925_JH127962.1_568701_569054	28.4534	24.4659	12.5035	18.0273	74.2339	83.256	0
ENSLACP00000020004_JH126638.1_2215045_2216320	0.350901	0	0.31873	0.967097	0	0	0
ENSLACP00000002562_JH126635.1_2223535_2225330	0	0	0	0	0	0	0
ENSLACP00000019929_JH128676.1_94655_94903	0	0	0	0	0	0	0
ENSLACP00000016124_JH126877.1_234807_235538	0	0	0	0	0	0	0.381469
ENSLACP00000019386_JH126625.1_1597241_1597438	0	0	0	0	0	0	0
ENSLACP00000017668_JH127151.1_189604_190065	0	0	0	0	0	0	0.35208
ENSLACP00000008577_JH127378.1_351662_351883	0	0	0	0	0	0	2.13821
ENSLACP00000004485_JH126644.1_6814_7823	0	0	0	0	0	0	0
ENSLACP00000020258_JH126578.1_3074374_3074643	14.9558	12.2946	136.488	19.6281	0	8.91626	40.8554
ENSLACP00000016591_JH127016.1_925150_925302	0	0	0	0	0	0	0
ENSLACP00000014364_JH127522.1_775518_775673	66.7229	0	165.857	0	32.3605	30.9387	12.8601
ENSLACP00000014279_JH126597.1_1432094_1432399	0	0	0	0	0	0	0
ENSLACP00000002756_JH126585.1_3436638_3437171	0	0	0	0	0	0	0
ENSLACP00000004485_JH126630.1_1918086_1920259	0	0	0	0.398668	0	0	0
ENSLACP00000002625_JH131817.1_12636_12857	0	0	0	0	0	0	0
ENSLACP00000003445_JH127251.1_87866_88169	0	0	0	0	0	0	0
ENSLACP00000017673_JH128140.1_222200_222727	0	1.61568	4.59357	0	0	0	28.1879
ENSLACP00000002770_JH127776.1_572557_573727	0	0	0	0	0	0	0.154849
ENSLACP00000021347_JH127173.1_225983_226894	0.170404	0.326859	0	1.87856	1.73556	0.237044	0.333265
ENSLACP00000012164_JH127656.1_527577_528368	0	0	0	0	0	0	0
ENSLACP00000003181_JH126702.1_1322117_1322917	0	0	0	0	0	0	0
ENSLACP00000018077_JH128723.1_316686_316873	0	0	0	0	0	0	0
ENSLACP00000010916_JH128530.1_179178_179621	2.2221	8.5246	58.6768	51.035	0	0	5.72641
ENSLACP00000003337_JH128762.1_66921_67187	45.9287	29.3659	44.7859	140.646	44.5507	63.89	228.442
ENSLACP00000015637_JH126790.1_1070412_1070594	0	0	0	0	0	0	0
ENSLACP00000009608_JH128132.1_413547_415442	0	0	0	0	0	0	0
ENSLACP00000009991_JH126875.1_1624881_1625216	63.4068	0	0	0	92.2567	66.1524	0
ENSLACP00000017958_JH127528.1_377476_377796	1.48611	0	0	0	0	0	0
ENSLACP00000002979_JH127149.1_692436_693312	0	0	0	0	0	0	0
ENSLACP00000007999_JH126795.1_781009_781212	0	0	0	0	0	0	0
ENSLACP00000009017_JH127779.1_531694_531933	52.9542	0	0	0	0	0	0
ENSLACP00000011658_AFYH01270715.1_58_1212	0	0	0	0	0	0	0
ENSLACP00000011768_JH127969.1_94135_95109	0	0	0	0	0	0	0
ENSLACP00000019968_JH128137.1_290457_290698	0	0	0	0	0	0	0
ENSLACP00000001797_JH128714.1_181746_181976	0	0	0	0	0	0	18.4553
ENSLACP00000006909_JH126905.1_219382_219792	0	0	0	0	0	0	0
ENSLACP00000002805_JH129833.1_78771_79184	0	0	0	0	0	0	0
ENSLACP00000012328_JH127100.1_1052039_1052200	0	0	0	0	0	0	0
ENSLACP00000011415_JH128430.1_343725_346303	0.100315	0	0	0	0.0729788	0	0.0982476
ENSLACP00000007166_JH127661.1_408594_410942	0	0.213173	0	0	0	0	0
ENSLACP00000005827_JH129545.1_155893_158110	0	0	0	0	0	0	0
ENSLACP00000006709_JH128607.1_242761_243183	0	0	0	0	0.835469	0.798762	0
ENSLACP00000016294_JH126960.1_1022374_1022717	0	0	0	0	0	0	0
ENSLACP00000014319_JH127360.1_718483_718884	0	0	0	1.42524	0	0	3.01067
ENSLACP00000006358_JH130633.1_101246_101781	0	0	0	0	0	0	0
ENSLACP00000018657_JH127493.1_471744_472664	0.648258	1.24345	0.785186	0	2.82964	1.80354	0.281572
ENSLACP00000002888_JH127410.1_425745_426002	6.96713	4.45465	0	0	0	0	0
ENSLACP00000002802_JH127819.1_76338_76667	0	0	0	0	0	0	3.52281
ENSLACP00000020041_JH128982.1_320366_320590	0	0	99.6176	0	0	0	90.1099
ENSLACP00000014943_JH127124.1_51443_52016	1.05686	0	6.40283	1.29456	0	0	0
ENSLACP00000007863_JH129137.1_286449_287276	0	0	0	0	0	0	0
ENSLACP00000013801_JH127668.1_682031_683821	0	0.470877	0	0.451046	0	0	0
ENSLACP00000001464_JH126964.1_856153_857635	0.0922565	0.353922	0.502678	1.18656	0	0	0.361224
ENSLACP00000011799_JH127552.1_606666_606932	0	0	0	237.44	0	0	0
ENSLACP00000005784_JH127388.1_109132_109440	0	0	0	0	0	0	0
ENSLACP00000002747_JH127212.1_646361_646585	0	0	0	0	3.23941	0	0
ENSLACP00000009069_JH127652.1_274078_274293	0	0	0	0	0	0	0
ENSLACP00000011913_JH126655.1_1713260_1713660	0	0	0	0	0	0	2.04867
ENSLACP00000001721_JH129219.1_200119_201108	0	0	0	0	0	0	0
ENSLACP00000004750_JH129133.1_230033_231664	0	0	0	0	0	0	0
ENSLACP00000014606_JH126762.1_1761984_1762616	0	0	0	0	0	0	0
ENSLACP00000009157_JH128046.1_439071_439286	0	0	0	0	0	0	1.39884
ENSLACP00000016425_JH128699.1_153320_153502	0	0	0	0	0	0	0
ENSLACP00000006305_JH128216.1_55726_55989	0	0	0	0	0	0	0
ENSLACP00000008271_JH127522.1_631689_632846	0	0	0	0	0	0	0
ENSLACP00000021577_JH126570.1_5290771_5291670	0.351421	0	0	0	0	0	0.22908
ENSLACP00000009419_JH126725.1_1112885_1113239	0	0	0	0	0	0	0
ENSLACP00000018794_JH127715.1_550791_551304	0	0	0	33.2031	4.38222	0	0
ENSLACP00000012912_JH126918.1_852920_853153	0	0	0	0	0	0	0
ENSLACP00000012367_JH126757.1_1604680_1604859	0	0	0	0	0	0	13.0105
ENSLACP00000015802_JH129127.1_110370_110801	0	0	0	0	0	0	0
ENSLACP00000001342_JH127630.1_777801_777983	0	0	0	0	0	0	0
ENSLACP00000014725_JH126878.1_789536_789853	7.98691	15.32	87.751	80.7116	0	5.55517	2.50686
ENSLACP00000014369_JH128638.1_299634_300104	0	0	1.67417	0	0	0	0
ENSLACP00000020625_JH126680.1_850132_850938	0	0	0.700788	0	0	0.268297	1.00559
ENSLACP00000020215_JH130075.1_18629_18869	0	0	0	0	0	0	0
ENSLACP00000000982_JH127081.1_515109_516510	0	0	0.155678	0.787457	0	0	0
ENSLACP00000010396_JH129640.1_145965_146201	0	0	0	0	0	0	6.09984
ENSLACP00000013540_JH126734.1_652821_653201	0	0	0	0	0	0	0
ENSLACP00000008768_JH128365.1_99017_99943	0	0	0	0	0	0	0
ENSLACP00000015903_JH127551.1_722526_722774	0	0	0	0	0	0	0.430111
ENSLACP00000021095_JH127681.1_310323_311015	26.6107	23.4143	191.186	188.397	7.45953	7.13178	40.5458
ENSLACP00000002430_JH129256.1_250211_251266	0	0	0	0	0	0	0.305233
ENSLACP00000006874_JH126958.1_672567_673750	0	0	0	0	0	0	0
ENSLACP00000018858_JH127316.1_871226_871477	0	0	0	0	0	0	0
ENSLACP00000009107_JH127740.1_285976_286293	0	0	0	0	0	0	0
ENSLACP00000018277_JH126795.1_762032_763075	0	0.827127	1.04439	2.11278	1.04569	0.199949	1.96847
ENSLACP00000014653_JH127625.1_223419_223847	0	0	0	0	0	0	0
ENSLACP00000007916_JH127610.1_666988_667230	0	0	0	0	0	0	0
ENSLACP00000014530_JH126630.1_2214693_2214911	0	0	0	0	0	0	0
ENSLACP00000002562_JH128830.1_266349_268121	0	0	0	0	0	0	0
ENSLACP00000016806_JH126949.1_1151422_1152021	2.82749	0	3.67121	0.742161	1.17543	0.561892	2.88785
ENSLACP00000019774_JH128506.1_278652_278855	0	0	0	0	0	0	0
ENSLACP00000015496_JH127170.1_1026460_1027150	0	0	0	0	0	0	0
ENSLACP00000002294_JH128640.1_381512_381724	0	0	0	0	0	0	0
ENSLACP00000006171_JH127418.1_168462_169529	0	0	0	0	0	0	0
ENSLACP00000007884_JH126718.1_1419453_1419911	0	0	0	0	0	1.25523	0
ENSLACP00000006860_JH128446.1_285550_285765	0	3.01145	0	25.9616	0	0	2.01272
ENSLACP00000001454_JH127937.1_418184_418405	0	0	0	0	0	0	3.59291
ENSLACP00000012219_JH127951.1_373083_373325	0	0	0	0	0	0	0
ENSLACP00000003479_JH129980.1_77694_78221	0	0	0	2.88027	0	0	0
ENSLACP00000005486_JH127754.1_205650_206048	0	0	0	0	0.945029	0	0.420815
ENSLACP00000006429_JH128693.1_120448_121052	0	0	0	0	0	0	0.399172
ENSLACP00000005296_JH126888.1_1390660_1391164	0	0	0	0	0	0	0
ENSLACP00000001466_JH127940.1_462068_463005	0	0	0	0	0	0	0
ENSLACP00000016726_JH128206.1_373028_373369	0	0	0	1.721	0	0	0.604703
ENSLACP00000003595_JH128440.1_212690_213831	0.421998	0	0	0	0	0.195676	0
ENSLACP00000009883_JH126614.1_543517_543951	1.08267	0	0	29.8388	0	0	0.697749
ENSLACP00000019690_JH130087.1_141752_141997	20.3196	0	0	0	0	0	0
ENSLACP00000005107_JH129472.1_126967_128134	0	0	0	0	0	0	0
ENSLACP00000003317_JH128295.1_278746_279144	0	0	0	0	0	0	0
ENSLACP00000014527_JH127049.1_284489_285127	0	0	0	0	0	0	0
ENSLACP00000021679_JH128494.1_347800_348057	0	0	0	0	0	0	0
ENSLACP00000021497_JH126730.1_1248621_1248827	0	0	0	0	0	0	4.41019
ENSLACP00000001754_JH127235.1_401114_402358	0	0	0	0	0	0	0.0826309
ENSLACP00000006064_JH129230.1_82506_83082	0	0	0	0	0	0	0
ENSLACP00000015445_JH127886.1_183349_183607	0	0	0	0	0	0	0
ENSLACP00000004071_JH129527.1_14867_15420	0.715206	0	0	0	0	0	0
ENSLACP00000013440_JH127133.1_807397_807591	14.3371	13.7503	39.5506	0	0	0	141.126
ENSLACP00000012626_JH127437.1_44213_46785	0.0502851	0	0	0	0	0	0
ENSLACP00000015823_JH126630.1_147231_147425	0	0	0	0	0	0	0
ENSLACP00000020566_JH126887.1_1378487_1378717	0	0	0	0	0	0	0
ENSLACP00000016999_JH128744.1_114228_114620	0	0	0	0	0	0	0
ENSLACP00000000217_JH129027.1_98887_100476	0.258833	0.165493	0	0	0	0	0.281534
ENSLACP00000000622_JH128348.1_384267_385110	0	0	0	0	0	0	0
ENSLACP00000002805_JH126854.1_108385_108579	0	0	0	0	0	0	35.2815
ENSLACP00000021030_JH126565.1_3417641_3417865	0	0	0	0	0	0	0
ENSLACP00000007026_JH128904.1_80875_81072	0	0	0	0	0	0	16.4412
ENSLACP00000005115_JH127103.1_152138_152602	7.05361	0	0	0	0	0	0
ENSLACP00000002999_JH127070.1_525989_526162	51.8456	24.8618	47.9652	119.074	245.164	216.363	0
ENSLACP00000012647_JH127292.1_201420_202639	0	0	0	0	0	0	0
ENSLACP00000010440_JH126787.1_1245297_1245746	0.507791	0	0.923297	0	0	0	47.7915
ENSLACP00000000357_JH127448.1_397713_398067	0	0	0	0	0	0	0
ENSLACP00000010847_JH126600.1_3356248_3356691	0	0	0	0	0	0	0
ENSLACP00000003802_JH126643.1_1577038_1578131	0	0	0	0	0.197178	0	0
ENSLACP00000002760_JH126718.1_138389_138640	1.60577	0	0	0	0	0	12.347
ENSLACP00000012440_JH126868.1_747418_747585	0	0	0	0	0	0	25.7202
ENSLACP00000020415_JH127065.1_886120_886833	3.48247	2.8628	0.903947	21.0238	0	1.03808	2.42996
ENSLACP00000014641_JH126842.1_272941_273778	0	0	0	0	0	0	0
ENSLACP00000017315_JH126746.1_56952_57431	0	0	0	0	0	0	0
ENSLACP00000003569_JH128729.1_51120_51305	0	0	0	0	0	0	0
ENSLACP00000012102_JH127271.1_697915_698178	0	0	0	0	0	0	2.83586
ENSLACP00000006491_JH129752.1_199248_199601	0	0	0	0	0	0	0
ENSLACP00000004630_JH128479.1_340546_341064	0	0	0	0	0	0	0
ENSLACP00000021453_JH129458.1_87636_87827	0	0	0	0	0	0	0
ENSLACP00000011898_JH126883.1_1478079_1478384	1.27507	4.89154	11.6148	0	3.71045	7.09486	0
ENSLACP00000013042_JH126953.1_484105_484269	0	0	0	0	0	0	0
ENSLACP00000012907_JH126760.1_676861_677049	0	0	0	0	0	0	6.50524
ENSLACP00000017826_JH126827.1_370500_371122	0	0	0	0	0	0	0
ENSLACP00000016854_JH129134.1_220001_222277	0	0	0	0	0	0	0
ENSLACP00000008443_JH127671.1_278597_279906	0.118805	0	0	0	0	0.165266	0.232506
ENSLACP00000020668_JH126587.1_2867619_2868275	0	0	0	0	0	0	0
ENSLACP00000003144_JH127317.1_562897_563133	0	0	0	0	0	0	0
ENSLACP00000011904_JH127593.1_420272_420451	66.7229	0	0	0	0	0	12.8601
ENSLACP00000001415_JH129229.1_227701_227919	0	0	0	0	0	0	0
ENSLACP00000013513_JH129024.1_275148_275405	0	0	0	0	0	0	0
ENSLACP00000008483_JH129620.1_89744_90185	1.57746	0	0	0	0	0	0
ENSLACP00000008831_JH127047.1_337931_338143	0	0	0	39.5137	0	0	0
ENSLACP00000002352_JH127323.1_467613_468017	0	0	0	0	0	0	2.00636

## Sheet: Table S4, S5
Table S4. Mean and median values of log(FPKM+1), dS and dN/dS for the retrocopies expressed in different tissues
Tissues	Number	Mean log(FPKM+1)	Mediaa log(FPKM+1)	Mean dS	Median dS	Mean dN/dS	Median dN/dS
gill	86	1.556	0.8664	1.162	0.7695	0.3769	0.1202
kidney	57	1.897	1.661	1.443	1.487	0.3255	0.0597
pectoral fin	73	2.279	1.845	1.432	1.487	0.2976	0.0597
pelvic fin	68	2.257	1.607	1.112	0.9354	0.4051	0.1001
pharynx	51	1.827	1.246	1.258	0.8886	0.3421	0.0668
tail musle	61	1.803	1.303	1.319	1.204	0.3215	0.0597
testis	139	1.557	1.061	1.175	0.5575	0.406	0.1646
Table S5. Mean and median values of log(FPKM+1), dS and dN/dS for the retrocopies uniquely expressed in different tissues
Tissues	Number/Total	Mean log(FPKM+1)	Median log(FPKM+1)	Mean dS	Median dS	Mean dN/dS	Median dN/dS
gill	14/86	1.34068	0.824033	0.712229	0.1714	0.497436	0.44965
kidney	2/57	0.606004	0.606004	0.1811	0.1811	0.37605	0.37605
pectoral fin	10/73	1.32175	1.21131	1.32374	0.22485	0.47164	0.3052
pelvic fin	13/68	2.07295	1.5749	0.808031	0.1397	0.576592	0.7875
pharynx	4/51	1.59615	1.1232	0.599575	0.23485	0.4125	0.2133
tail musle	4/61	0.761279	0.604096	0.289925	0.1779	0.56705	0.5792
testis	53/139	1.32307	0.970734	1.0618	0.168	0.458902	0.3589

## Sheet: Table S6
Table S6. The comparison of structure and expression informations between Coelacanth lineage-special retrocopy-overlapped genes and the rest of the retrocopy-overlapped genes.
	Mean exon number	Frequency of the one overlapped in exon region/Total	Mean log(FPKM+1) (per tissue per gene)	Expression frequency	Mean dS	Mean dN/dS
Coelacanth lineage-special	5.7	40/46	0.2633	1.913	0.31	0.77
The rest	15.25	112/179	0.5421	4.612	1.4	0.28
Mann-whitney U test	p= 8.978e-10	*	p =4.714e-09	p =1.27e-09	p =1.881e-11	p =1.203e-11

## Sheet: Talbe S7
Table S7. Summary of over-represented GO terms for the retrocopy-overlapped genes that are lineage special to coelacanth
Category	GO.ID	Term	Annotated	Significant	Expected	classicFisher
BP	GO:0015074	DNA integration	76	3	0.09	7.3e-05
BP	GO:0032088	negative regulation of NF-kappaB transcrition factor activity	2	1	0	0.0023
BP	GO:0006259	DNA metabolic process	555	4	0.63	0.0025
BP	GO:0044723	single-organism carbohydrate metabolic pathway	282	3	0.32	0.0034
BP	GO:0007217	tachykinin receptor signaling pathway	3	1	0	0.0034
BP	GO:0033209	tumor necrosis factor-mediated signaling pathway	3	1	0	0.0034
BP	GO:0034612	response to tumor necrosis factor	3	1	0	0.0034
BP	GO:0043433	negative regulation of sequence-specific DNA binding transcription factor activity	3	1	0	0.0034
BP	GO:0050688	regulation of defense response to virus	3	1	0	0.0034
BP	GO:0071356	cellular response to tumor necrosis factor	3	1	0	0.0034
BP	GO:0002831	regulation of response to biotic stimulus	4	1	0	0.0045
BP	GO:0008063	Toll signaling pathway	5	1	0.01	0.0057
BP	GO:0006486	protein glycosylation	103	2	0.12	0.0058
BP	GO:0043413	macromolecule glycosylation	103	2	0.12	0.0058
BP	GO:0070085	glycosylation	111	2	0.13	0.0067
BP	GO:0043900	regulation of multi-organism process	6	1	0.01	0.0068
BP	GO:0034645	cellular macromolecule biosynthetic process	1763	6	2	0.0072
BP	GO:0009101	glycoprotein biosynthetic process	116	2	0.13	0.0073
BP	GO:0009059	macromolecule biosynthetic process	1772	6	2.01	0.0074
BP	GO:0009100	glycoprotein metabolic process	118	2	0.13	0.0075
CC	GO:0005794	Golgi apparatus	171	2	0.1	0.0036
MF	GO:0003676	nucleic acid binding	2867	23	6.49	3e-10
MF	GO:1901363	heterocyclic compound binding	4595	23	10.4	4.3e-06
MF	GO:0097159	organic cyclic compound binding	4608	23	10.43	4.6e-06
MF	GO:0046983	protein dimerization activity	419	6	0.95	0.0003
MF	GO:0008378	galactosyltransferase activity	38	2	0.09	0.0033
MF	GO:0004332	fructose-bisphosphate aldolase activity	3	1	0.01	0.0068
MF	GO:0004995	tachykinin receptor activity	3	1	0.01	0.0068
MF	GO:0016832	aldehyde-lyase activity	4	1	0.01	0.009

## Sheet: Table S8
Table S8. List of the retrocopy-overlapped genes that specially lost in tetrapod
Ensembl Gene ID	Associated Gene Name	Description	ZFIN expression	ZFIN phenotype
ENSLACG00000000533	sipa1l1	signal-induced proliferation-associated 1 like 1 [Source:ZFIN;Acc:ZDB-GENE-030131-9909]	brain, nervous system	no data available
ENSLACG00000001100	TRPC6	transient receptor potential cation channel, subfamily C, member 6 [Source:HGNC Symbol;Acc:HGNC:12338]	cardiovascular system, digestive system	no data available
ENSLACG00000001437	LPHN3	latrophilin 3 [Source:HGNC Symbol;Acc:HGNC:20974]	brain, nervous system	no data available
ENSLACG00000002379	ank2b	ankyrin 2b, neuronal [Source:ZFIN;Acc:ZDB-GENE-041010-165]	central nervous system	no data available
ENSLACG00000002985	g3bp2	GTPase activating protein (SH3 domain) binding protein 2 [Source:ZFIN;Acc:ZDB-GENE-070112-1972]	no data available	no data available
ENSLACG00000004324	RBMS1	RNA binding motif, single stranded interacting protein 1 [Source:HGNC Symbol;Acc:HGNC:9907]	no data available	no data available
ENSLACG00000004744	atp9b	ATPase, class II, type 9B [Source:ZFIN;Acc:ZDB-GENE-060503-583]	no data available	no data available
ENSLACG00000004950	FBXW11	F-box and WD repeat domain containing 11 [Source:HGNC Symbol;Acc:HGNC:13607]	blood vasculature	blood vasculature increased branchiness
ENSLACG00000005674	myh10	myosin, heavy chain 10, non-muscle [Source:ZFIN;Acc:ZDB-GENE-030616-162]	brain, central nervous system, eye	eye morphology, heart morphology, post-vent region curved
ENSLACG00000006124	ndst2a	N-deacetylase/N-sulfotransferase (heparan glucosaminyl) 2a [Source:ZFIN;Acc:ZDB-GENE-060810-182]	whole organism	no data available
ENSLACG00000006172	GRHL2	grainyhead-like 2 (Drosophila) [Source:HGNC Symbol;Acc:HGNC:2799]	brain, nervous system, otic vesicle	midbrain-hindbrain boundary morphogenesis disrupted, brain apoptotic
ENSLACG00000006310	abi1a	abl-interactor 1a [Source:ZFIN;Acc:ZDB-GENE-040426-1701]	unspecified	no data available
ENSLACG00000006874	NTN1	netrin 1 [Source:HGNC Symbol;Acc:HGNC:8029]	brain, central nervous system	olfactory bulb axon guidance disrupted
ENSLACG00000009478	CELSR1	cadherin, EGF LAG seven-pass G-type receptor 1 [Source:HGNC Symbol;Acc:HGNC:1850]	head, mesoderm, primary germ layer, mesenchyme	epiboly involved in gastrulation with mouth forming second delayed, notochord decreased length
ENSLACG00000009710	ldb2a	LIM-domain binding factor 2a [Source:ZFIN;Acc:ZDB-GENE-990415-136]	cardiovascular system	no data available
ENSLACG00000010017	esrrga	estrogen-related receptor gamma a [Source:ZFIN;Acc:ZDB-GENE-030821-2]	brain, nervous system	caudal fin malformed, eye malformed, forebrain shape, hindbrain swollen
ENSLACG00000010037		Uncharacterized protein [Source:UniProtKB/TrEMBL;Acc:H3AP37]	no data available	no data available
ENSLACG00000010786	mkl2b	MKL/myocardin-like 2b [Source:ZFIN;Acc:ZDB-GENE-030619-16]	no data available	no data available
ENSLACG00000011375	FZD3	frizzled class receptor 3 [Source:HGNC Symbol;Acc:HGNC:4041]	brain, nervous system	facial nerve motor nucleus mislocalised, neuron migration disrupted
ENSLACG00000013998	VSNL1	Uncharacterized protein [Source:UniProtKB/TrEMBL;Acc:H3AZD1]	nervous system	no data available
ENSLACG00000015290	AKT3	v-akt murine thymoma viral oncogene homolog 3 [Source:HGNC Symbol;Acc:HGNC:393]	no data available	no data available
ENSLACG00000018332	EHD2	EH-domain containing 2 [Source:HGNC Symbol;Acc:HGNC:3243]	head, pharyngeal arch, cranium, notochord	no data available
ENSLACG00000018465	gria1a	glutamate receptor, ionotropic, AMPA 1a [Source:ZFIN;Acc:ZDB-GENE-020125-1]	brain, nervous system, CNS interneuron	no data available

## Sheet: Table S9
Table S9. Comparison of structure and expression informations between the retrocopy-overlapped genes that specially lost in tetrapod and those still exist
	Mean exon number	Frequency of the one overlapped in exon region/Total	Mean log(FPKM+1) per tissue per gene	express frequency	Mean dS overlapped retrocopes	Mean dN/dS
lost	25	15/23	0.7442	5.82	2.25	0.0202
still	21	60/105	0.6385	5.054	1.79	0.2173
Mann-whitney U test	p =0.2029	*	p =0.3573	p =0.0767	p =0.1207	p =0.009745

## Sheet: Table S10
Table S10. Comparison of over-represented GO terms between the retrocopy-overlapped genes that specially lost in tetrapod and those that still exist in tetrapod
	Category	GO.ID	Term	Annotated	Significant	Expected	classicFisher
lost	BP	GO:0007218	neuropeptide signaling pathway	48	2	0.06	0.0018
lost	BP	GO:0007165	signal transduction	2153	8	2.89	0.0025
lost	BP	GO:0023052	signaling	2191	8	2.94	0.0029
lost	BP	GO:0044700	single organism signaling	2191	8	2.94	0.0029
lost	BP	GO:0007154	cell communication	2269	8	3.04	0.0036
lost	BP	GO:0051716	cellular response to stimulus	2335	8	3.13	0.0044
lost	BP	GO:0050896	response to stimulus	2633	8	3.53	0.0097
still	BP	GO:0006811	ion transport	592	13	4.21	0.00023
still	BP	GO:0006812	cation transport	377	9	2.68	0.00133
still	BP	GO:0006810	transport	1617	22	11.51	0.00136
still	BP	GO:0051234	establishment of localization	1631	22	11.61	0.00153
still	BP	GO:0044765	single-organism transport	1074	16	7.65	0.00301
still	BP	GO:0030001	metal ion transport	278	7	1.98	0.0035
still	BP	GO:0051179	localization	1751	22	12.46	0.00385
still	BP	GO:0098655	cation transmembrane transport	167	5	1.19	0.00661
still	BP	GO:0098662	inorganic cation transmembrane transport	167	5	1.19	0.00661
still	BP	GO:0098660	inorganic ion transmembrane transport	168	5	1.2	0.00678
still	BP	GO:0030186	melatonin metabolic process	1	1	0.01	0.00712
still	BP	GO:0030431	sleep	1	1	0.01	0.00712
still	BP	GO:0042749	regulation of circadian sleep/wake cycle	1	1	0.01	0.00712
still	BP	GO:0042752	regulation of circadian rhythm	1	1	0.01	0.00712
still	BP	GO:0045187	regulation of circadian sleep/wake cycle...	1	1	0.01	0.00712
still	BP	GO:0050802	circadian sleep/wake cycle, sleep	1	1	0.01	0.00712
still	BP	GO:0006813	potassium ion transport	113	4	0.8	0.00846
still	CC	GO:0005887	integral component of plasma membrane	151	5	1.12	0.005
still	CC	GO:0031226	intrinsic component of plasma membrane	153	5	1.13	0.0053
lost	MF	GO:0030274	LIM domain binding	2	1	0	0.0032
lost	MF	GO:0015016	[heparan sulfate]-glucosamine N-sulfotrase activity	4	1	0.01	0.0064
lost	MF	GO:0034483	heparan sulfate sulfotransferase activity	4	1	0.01	0.0064
still	MF	GO:0015075	ion transmembrane transporter activity	594	14	3.99	4e-05
still	MF	GO:0022891	substrate-specific transmembrane transpo...	623	14	4.19	6.6e-05
still	MF	GO:0046873	metal ion transmembrane transporter acti...	277	9	1.86	0.0001
still	MF	GO:0022890	inorganic cation transmembrane transport...	350	10	2.35	0.00012
still	MF	GO:0008324	cation transmembrane transporter activit...	426	11	2.86	0.00013
still	MF	GO:0022892	substrate-specific transporter activity	688	14	4.62	0.00019
still	MF	GO:0022857	transmembrane transporter activity	706	14	4.74	0.00025
still	MF	GO:0005215	transporter activity	877	15	5.89	0.0007
still	MF	GO:0005216	ion channel activity	301	8	2.02	0.00093
still	MF	GO:0022838	substrate-specific channel activity	301	8	2.02	0.00093
still	MF	GO:0015267	channel activity	303	8	2.04	0.00097
still	MF	GO:0022803	passive transmembrane transporter activi...	303	8	2.04	0.00097
still	MF	GO:0015077	monovalent inorganic cation transmembran...	258	7	1.73	0.00174
still	MF	GO:0022836	gated channel activity	211	6	1.42	0.00296
still	MF	GO:0005267	potassium channel activity	108	4	0.73	0.00601
still	MF	GO:0015079	potassium ion transmembrane transporter ...	108	4	0.73	0.00601
still	MF	GO:0051015	actin filament binding	18	2	0.12	0.00637
still	MF	GO:0004666	prostaglandin-endoperoxide synthase acti...	1	1	0.01	0.00672
still	MF	GO:0016855	racemase and epimerase activity, acting ...	1	1	0.01	0.00672
still	MF	GO:0018112	proline racemase activity	1	1	0.01	0.00672
